# Supplementary material for: Quality Improvement Intervention Using Social Prescribing at Discharge in a University Hospital in France: Quasi-Experimental Study
Source: JMIR Form Res. 2024 May 13;8:e51728. doi: 10.2196/51728 (PMC11130777; doi:10.2196/51728)
Supplement: Multimedia Appendix 3 [file formative_v8i1e51728_app3.xlsx]

## Sheet: database
Id_Patient	department	DC	social deprivation	Rehosp_within_30_days	gender	duration hospitalization	age category	residential area	year_Entry	Month_Entry
3	endoc	1	0	0	1	11-30 jours	45-64	SSD	2019	10
10	endoc	1	0	0	1	11-30 jours	65 et +	SSD	2019	09
15	endoc	1	0	0	2	0-10 jours	65 et +	Hors SSD	2019	09
21	endoc	1	0	0	1	0-10 jours	45-64	SSD	2019	09
36	MIT	1	0	0	1	plusde30j	45-64	SSD	2019	12
43	MIT	1	0	0	1	0-10 jours	65 et +	SSD	2019	10
51	endoc	1	0	0	1	0-10 jours	45-64	SSD	2019	10
56	endoc	1	1	0	2	11-30 jours	45-64	SSD	2019	10
81	endoc	1	0	0	1	0-10 jours	45-64	SSD	2019	10
88	MIT	1	0	0	1	0-10 jours	65 et +	SSD	2019	10
95	endoc	1	1	0	1	0-10 jours	16-24	Hors SSD	2019	10
101	MIT	1	1	0	1	0-10 jours	45-64	SSD	2019	10
109	endoc	1	1	0	1	0-10 jours	65 et +	SSD	2019	10
113	endoc	1	0	0	2	0-10 jours	45-64	SSD	2019	10
115	MIT	1	1	0	2	0-10 jours	45-64	SSD	2019	10
124	MIT	1	0	0	1	0-10 jours	25-44	SSD	2019	10
131	endoc	1	0	0	1	0-10 jours	45-64	SSD	2019	10
156	endoc	1	0	0	2	0-10 jours	45-64	SSD	2019	10
174	endoc	1	0	0	1	11-30 jours	45-64	SSD	2019	10
176	MIT	1	0	0	1	11-30 jours	45-64	Hors SSD	2019	10
205	endoc	1	0	0	1	0-10 jours	45-64	SSD	2019	10
207	endoc	1	0	0	2	0-10 jours	45-64	SSD	2019	10
220	MIT	1	0	0	1	0-10 jours	16-24	SSD	2019	11
226	endoc	1	0	1	1	0-10 jours	65 et +	SSD	2019	11
246	endoc	1	1	0	2	0-10 jours	65 et +	SSD	2019	11
251	MIT	1	0	0	2	0-10 jours	45-64	SSD	2019	11
259	MIT	1	1	0	1	11-30 jours	16-24	Hors SSD	2019	11
288	endoc	1	0	0	1	0-10 jours	25-44	SSD	2019	11
289	endoc	1	1	0	2	0-10 jours	25-44	SSD	2019	11
291	MIT	1	0	0	2	0-10 jours	45-64	SSD	2019	11
293	endoc	1	0	0	2	0-10 jours	45-64	SSD	2019	11
296	endoc	1	1	0	1	0-10 jours	25-44	Hors SSD	2019	11
302	endoc	1	0	0	1	0-10 jours	45-64	SSD	2019	11
310	endoc	1	0	0	2	0-10 jours	16-24	Hors SSD	2019	11
329	endoc	1	1	0	2	11-30 jours	45-64	SSD	2019	12
333	MIT	1	0	0	1	0-10 jours	65 et +	SSD	2019	11
339	endoc	1	0	0	2	0-10 jours	65 et +	SSD	2019	11
349	MIT	1	0	0	1	0-10 jours	45-64	SSD	2019	12
358	endoc	1	0	0	2	0-10 jours	65 et +	SSD	2019	12
362	MIT	1	0	0	1	0-10 jours	45-64	SSD	2019	12
368	MIT	1	1	0	1	0-10 jours	45-64	SSD	2019	12
380	MIT	1	0	0	1	0-10 jours	25-44	SSD	2019	12
399	endoc	1	0	0	1	0-10 jours	45-64	SSD	2019	12
403	endoc	1	0	0	2	0-10 jours	45-64	Hors SSD	2019	12
413	endoc	1	1	0	2	0-10 jours	65 et +	SSD	2019	12
416	MIT	1	0	0	1	0-10 jours	65 et +	SSD	2019	12
417	MIT	1	0	0	1	11-30 jours	45-64	Hors SSD	2019	12
418	MIT	1	0	0	1	0-10 jours	45-64	SSD	2019	12
505	endoc	1	0	0	1	0-10 jours	65 et +	SSD	2020	01
565	MIT	1	0	0	2	0-10 jours	25-44	SSD	2020	01
570	MIT	1	1	0	2	0-10 jours	25-44	SSD	2020	01
572	MIT	1	0	0	1	0-10 jours	65 et +	SSD	2020	01
583	endoc	1	0	0	1	0-10 jours	45-64	SSD	2020	01
585	endoc	1	0	0	1	0-10 jours	65 et +	SSD	2020	01
609	endoc	1	1	0	2	0-10 jours	25-44	SSD	2020	01
616	endoc	1	1	0	2	0-10 jours	65 et +	SSD	2020	01
622	MIT	1	0	0	1	0-10 jours	25-44	SSD	2020	01
632	MIT	1	0	0	2	0-10 jours	25-44	Hors SSD	2020	01
636	endoc	1	1	0	2	0-10 jours	25-44	SSD	2020	01
721	endoc	1	0	0	2	0-10 jours	45-64	SSD	2020	02
735	MIT	1	0	0	2	0-10 jours	45-64	SSD	2020	02
742	endoc	1	0	0	2	0-10 jours	45-64	SSD	2020	02
744	MIT	1	0	0	2	11-30 jours	65 et +	SSD	2020	02
746	endoc	1	1	0	1	0-10 jours	45-64	SSD	2020	02
783	endoc	1	0	0	2	0-10 jours	65 et +	SSD	2020	03
853	endoc	1	1	0	2	plusde30j	65 et +	SSD	2020	06
879	MIT	1	1	0	1	plusde30j	25-44	Hors SSD	2020	06
920	endoc	1	0	0	2	11-30 jours	65 et +	SSD	2020	06
937	endoc	1	0	0	1	0-10 jours	65 et +	SSD	2020	06
941	endoc	1	1	0	1	0-10 jours	45-64	SSD	2020	06
958	endoc	1	0	0	2	0-10 jours	45-64	SSD	2020	06
963	endoc	1	1	0	1	0-10 jours	65 et +	SSD	2020	06
965	MIT	1	0	0	2	0-10 jours	45-64	SSD	2020	06
967	endoc	1	1	0	2	0-10 jours	45-64	SSD	2020	06
969	MIT	1	0	0	1	0-10 jours	25-44	SSD	2020	06
981	endoc	1	1	0	2	11-30 jours	25-44	SSD	2020	06
991	MIT	1	1	0	1	0-10 jours	25-44	Hors SSD	2020	06
992	MIT	1	1	0	1	11-30 jours	25-44	SSD	2020	06
1000	MIT	1	1	0	2	0-10 jours	25-44	SSD	2020	06
1002	endoc	1	1	0	1	0-10 jours	45-64	SSD	2020	06
1004	MIT	1	1	0	2	0-10 jours	65 et +	SSD	2020	06
1006	endoc	1	1	0	2	0-10 jours	45-64	SSD	2020	06
1047	endoc	1	0	0	1	0-10 jours	25-44	SSD	2020	07
1056	endoc	1	0	0	2	0-10 jours	45-64	SSD	2020	07
1137	MIT	1	1	0	1	11-30 jours	45-64	SSD	2020	08
1163	endoc	1	0	0	2	0-10 jours	65 et +	SSD	2020	08
1183	endoc	1	1	0	1	0-10 jours	45-64	SSD	2020	08
1189	endoc	1	0	0	2	0-10 jours	65 et +	SSD	2020	08
1190	endoc	1	1	0	2	0-10 jours	65 et +	SSD	2020	08
1206	endoc	1	1	0	2	0-10 jours	45-64	SSD	2020	08
1213	MIT	1	1	0	2	0-10 jours	25-44	SSD	2020	09
1260	endoc	1	0	0	1	11-30 jours	65 et +	SSD	2020	10
1269	MIT	1	0	0	1	plusde30j	25-44	SSD	2020	09
1279	endoc	1	1	0	2	0-10 jours	65 et +	SSD	2020	09
1287	MIT	1	0	0	1	0-10 jours	65 et +	SSD	2020	09
1295	endoc	1	0	0	1	0-10 jours	16-24	SSD	2020	09
1304	endoc	1	0	0	1	0-10 jours	65 et +	SSD	2020	09
1305	endoc	1	1	0	1	11-30 jours	45-64	Hors SSD	2020	10
1327	endoc	1	0	0	1	0-10 jours	45-64	SSD	2020	10
1334	endoc	1	0	0	2	0-10 jours	45-64	SSD	2020	10
1370	MIT	1	0	0	1	0-10 jours	25-44	SSD	2020	10
1371	MIT	1	0	0	1	11-30 jours	65 et +	SSD	2020	10
1377	endoc	1	0	0	1	0-10 jours	45-64	SSD	2020	11
1392	endoc	1	0	1	1	11-30 jours	45-64	SSD	2020	10
1414	endoc	1	0	0	1	11-30 jours	65 et +	SSD	2020	11
1424	endoc	1	0	0	1	0-10 jours	45-64	SSD	2020	11
1433	endoc	1	0	0	1	0-10 jours	25-44	SSD	2020	11
1435	endoc	1	0	0	1	0-10 jours	45-64	SSD	2020	11
1437	MIT	1	0	0	2	0-10 jours	45-64	SSD	2020	11
1438	MIT	1	0	0	1	0-10 jours	45-64	SSD	2020	11
1463	endoc	1	0	0	2	0-10 jours	16-24	SSD	2020	11
1468	endoc	1	0	0	1	11-30 jours	65 et +	Hors SSD	2020	11
1475	endoc	1	0	0	1	0-10 jours	45-64	SSD	2020	11
1481	MIT	1	1	0	2	0-10 jours	45-64	SSD	2020	11
1490	MIT	1	0	0	2	0-10 jours	25-44	SSD	2020	11
1496	MIT	1	0	0	1	11-30 jours	45-64	SSD	2020	12
1500	endoc	1	0	0	1	0-10 jours	45-64	SSD	2020	12
1501	endoc	1	1	0	2	0-10 jours	65 et +	SSD	2020	12
1562	MIT	1	0	0	2	0-10 jours	16-24	Hors SSD	2020	12
1566	endoc	1	0	0	2	0-10 jours	45-64	SSD	2020	12
1568	endoc	1	0	0	1	0-10 jours	16-24	SSD	2020	12
1573	endoc	1	0	0	1	11-30 jours	45-64	SSD	2021	01
1575	endoc	1	0	0	2	0-10 jours	65 et +	SSD	2021	01
1580	endoc	1	1	0	2	0-10 jours	25-44	SSD	2021	01
1594	endoc	1	1	0	1	0-10 jours	45-64	SSD	2021	01
1599	endoc	1	1	1	1	0-10 jours	16-24	SSD	2021	01
1602	endoc	1	1	0	2	0-10 jours	45-64	SSD	2021	01
1615	MIT	1	1	0	2	11-30 jours	45-64	SSD	2021	01
1617	endoc	1	0	0	2	0-10 jours	45-64	SSD	2021	01
1628	endoc	1	0	0	2	11-30 jours	45-64	SSD	2021	02
1630	endoc	1	0	0	1	0-10 jours	45-64	SSD	2021	01
1631	endoc	1	0	0	1	0-10 jours	45-64	SSD	2021	01
1643	endoc	1	0	0	1	11-30 jours	65 et +	SSD	2021	02
1657	endoc	1	0	0	2	0-10 jours	16-24	SSD	2021	02
1660	endoc	1	1	0	2	0-10 jours	45-64	SSD	2021	02
1664	endoc	1	1	0	1	0-10 jours	25-44	SSD	2021	02
1677	MIT	1	0	0	1	11-30 jours	45-64	Hors SSD	2021	02
1690	endoc	1	0	0	1	0-10 jours	25-44	SSD	2021	02
1699	endoc	1	0	0	2	11-30 jours	45-64	SSD	2021	03
1704	MIT	1	0	0	1	plusde30j	65 et +	Hors SSD	2021	03
1733	endoc	1	0	0	1	0-10 jours	45-64	SSD	2021	03
1747	endoc	1	0	0	1	0-10 jours	25-44	SSD	2021	03
1750	endoc	1	1	0	1	0-10 jours	45-64	SSD	2021	03
1762	endoc	1	0	0	1	0-10 jours	45-64	SSD	2021	04
1776	endoc	1	1	0	2	11-30 jours	45-64	SSD	2021	04
1783	MIT	1	1	0	2	0-10 jours	45-64	SSD	2021	04
1799	endoc	1	0	0	1	11-30 jours	65 et +	SSD	2021	05
1825	MIT	1	1	0	2	0-10 jours	45-64	SSD	2021	05
1838	endoc	1	0	0	1	0-10 jours	25-44	SSD	2021	06
1844	endoc	1	1	1	1	11-30 jours	25-44	Hors SSD	2021	05
1846	MIT	1	1	0	1	11-30 jours	25-44	SSD	2021	05
1850	endoc	1	0	0	1	0-10 jours	65 et +	SSD	2021	05
1851	endoc	1	0	0	2	0-10 jours	45-64	SSD	2021	05
1852	endoc	1	0	0	2	0-10 jours	25-44	SSD	2021	05
1853	endoc	1	1	0	1	0-10 jours	16-24	Hors SSD	2021	05
1855	endoc	1	0	0	1	0-10 jours	45-64	Hors SSD	2021	05
1858	endoc	1	1	0	2	11-30 jours	65 et +	SSD	2021	05
1869	endoc	1	1	0	2	0-10 jours	25-44	SSD	2021	05
1875	endoc	1	0	0	2	0-10 jours	45-64	Hors SSD	2021	05
1876	MIT	1	1	0	1	0-10 jours	16-24	SSD	2021	05
1879	endoc	1	1	0	2	0-10 jours	65 et +	SSD	2021	05
1886	endoc	1	0	0	1	0-10 jours	45-64	SSD	2021	05
1888	MIT	1	1	0	2	11-30 jours	25-44	SSD	2021	05
1892	MIT	1	0	1	1	11-30 jours	25-44	SSD	2021	05
1896	MIT	1	1	0	1	0-10 jours	65 et +	SSD	2021	05
1911	MIT	1	0	0	1	0-10 jours	65 et +	SSD	2021	06
1917	endoc	1	0	0	1	0-10 jours	25-44	SSD	2021	06
1923	endoc	1	1	0	1	0-10 jours	45-64	Hors SSD	2021	06
1925	MIT	1	0	0	1	0-10 jours	65 et +	SSD	2021	06
1929	MIT	1	0	0	1	0-10 jours	25-44	SSD	2021	06
1931	endoc	1	0	0	2	0-10 jours	25-44	SSD	2021	06
1936	endoc	1	0	0	2	0-10 jours	25-44	SSD	2021	06
1963	endoc	1	1	0	1	0-10 jours	45-64	SSD	2021	06
1970	endoc	1	0	0	2	0-10 jours	65 et +	SSD	2021	06
1974	endoc	1	1	0	1	0-10 jours	45-64	Hors SSD	2021	06
1981	MIT	1	0	0	1	11-30 jours	25-44	SSD	2021	06
1988	endoc	1	0	0	1	0-10 jours	65 et +	SSD	2021	06
1989	endoc	1	0	0	2	0-10 jours	65 et +	SSD	2021	06
1998	endoc	1	0	0	2	0-10 jours	65 et +	SSD	2021	06
2016	endoc	1	0	0	2	0-10 jours	45-64	SSD	2021	07
2023	endoc	1	1	0	1	0-10 jours	65 et +	SSD	2021	07
2030	endoc	1	0	0	2	0-10 jours	25-44	Hors SSD	2021	07
2135	MIT	1	1	0	2	11-30 jours	25-44	SSD	2021	08
2154	MIT	1	0	0	2	0-10 jours	45-64	SSD	2021	08
2157	endoc	1	1	0	2	11-30 jours	45-64	SSD	2021	08
2158	endoc	1	1	0	1	0-10 jours	45-64	SSD	2021	08
2161	endoc	1	1	0	1	0-10 jours	45-64	SSD	2021	08
2165	endoc	1	1	0	1	0-10 jours	45-64	SSD	2021	08
2166	endoc	1	0	0	1	11-30 jours	25-44	SSD	2021	09
2173	MIT	1	0	0	1	0-10 jours	65 et +	SSD	2021	08
2178	endoc	1	0	0	2	0-10 jours	25-44	SSD	2021	08
2182	endoc	1	0	0	1	0-10 jours	45-64	SSD	2021	09
2183	endoc	1	0	0	1	0-10 jours	25-44	SSD	2021	09
2184	MIT	1	0	0	2	11-30 jours	45-64	SSD	2021	09
2185	endoc	1	0	0	1	0-10 jours	65 et +	SSD	2021	09
2193	MIT	1	0	0	1	0-10 jours	45-64	SSD	2021	09
2217	MIT	1	1	0	1	11-30 jours	45-64	SSD	2021	09
2233	endoc	1	0	0	2	0-10 jours	25-44	SSD	2021	09
2241	endoc	1	1	0	2	0-10 jours	65 et +	SSD	2021	10
2249	MIT	1	1	0	2	11-30 jours	25-44	SSD	2021	10
2258	MIT	1	0	0	2	11-30 jours	25-44	SSD	2021	10
2266	MIT	1	0	0	1	0-10 jours	65 et +	SSD	2021	10
2270	endoc	1	0	0	1	0-10 jours	25-44	SSD	2021	10
1	endoc	0	1	0	1	plusde30j	45-64	SSD	2019	08
2	endoc	0	0	0	2	11-30 jours	65 et +	SSD	2019	10
4	MIT	0	0	0	1	11-30 jours	65 et +	SSD	2019	09
5	MIT	0	1	0	2	11-30 jours	25-44	SSD	2019	09
6	endoc	0	1	0	1	plusde30j	45-64	SSD	2019	09
7	MIT	0	0	0	2	plusde30j	65 et +	SSD	2019	10
8	MIT	0	0	0	1	11-30 jours	25-44	SSD	2019	09
9	endoc	0	1	0	2	11-30 jours	45-64	SSD	2019	10
11	MIT	0	1	0	1	0-10 jours	45-64	SSD	2019	09
12	MIT	0	0	0	1	0-10 jours	45-64	SSD	2019	09
13	MIT	0	1	0	1	11-30 jours	45-64	SSD	2019	09
14	endoc	0	0	0	1	0-10 jours	65 et +	SSD	2019	09
16	endoc	0	0	0	1	11-30 jours	45-64	SSD	2019	10
17	MIT	0	0	0	1	11-30 jours	65 et +	SSD	2019	09
18	MIT	0	0	0	1	0-10 jours	25-44	SSD	2019	09
19	endoc	0	1	0	2	0-10 jours	45-64	SSD	2019	09
20	endoc	0	0	0	2	0-10 jours	45-64	Hors SSD	2019	09
22	endoc	0	0	0	2	0-10 jours	45-64	Hors SSD	2019	09
23	endoc	0	0	0	1	0-10 jours	65 et +	SSD	2019	09
24	endoc	0	0	0	1	0-10 jours	65 et +	SSD	2019	09
25	endoc	0	1	0	2	0-10 jours	65 et +	SSD	2019	09
26	endoc	0	0	0	2	0-10 jours	65 et +	SSD	2019	09
27	MIT	0	0	0	2	0-10 jours	16-24	SSD	2019	09
28	MIT	0	0	0	1	0-10 jours	65 et +	SSD	2019	10
29	endoc	0	0	0	1	0-10 jours	45-64	SSD	2019	09
30	MIT	0	1	0	1	0-10 jours	25-44	SSD	2019	09
31	endoc	0	0	0	1	0-10 jours	45-64	Hors SSD	2019	09
32	endoc	0	0	0	2	0-10 jours	65 et +	SSD	2019	09
33	MIT	0	0	0	2	0-10 jours	65 et +	SSD	2019	09
34	MIT	0	0	0	1	0-10 jours	45-64	SSD	2019	09
35	endoc	0	0	0	2	0-10 jours	45-64	SSD	2019	09
37	MIT	0	0	0	2	0-10 jours	16-24	SSD	2019	10
38	endoc	0	0	0	2	0-10 jours	65 et +	SSD	2019	10
39	endoc	0	1	1	1	0-10 jours	45-64	Hors SSD	2019	10
40	MIT	0	1	0	2	0-10 jours	45-64	SSD	2019	10
41	endoc	0	0	0	2	0-10 jours	25-44	SSD	2019	10
42	endoc	0	1	0	1	11-30 jours	45-64	SSD	2019	10
44	MIT	0	0	0	1	0-10 jours	45-64	SSD	2019	10
45	MIT	0	1	0	1	11-30 jours	25-44	Hors SSD	2019	10
46	endoc	0	0	0	2	0-10 jours	45-64	SSD	2019	10
47	endoc	0	0	0	1	0-10 jours	45-64	SSD	2019	10
48	MIT	0	0	0	1	0-10 jours	45-64	SSD	2019	10
49	endoc	0	0	0	2	0-10 jours	45-64	SSD	2019	10
50	MIT	0	0	0	2	0-10 jours	45-64	SSD	2019	10
52	MIT	0	0	0	1	0-10 jours	65 et +	SSD	2019	10
53	MIT	0	0	0	1	0-10 jours	45-64	SSD	2019	10
54	MIT	0	0	0	2	0-10 jours	45-64	SSD	2019	10
55	endoc	0	1	0	1	plusde30j	45-64	SSD	2019	10
57	MIT	0	0	1	2	0-10 jours	65 et +	SSD	2019	10
58	endoc	0	0	0	2	0-10 jours	25-44	SSD	2019	10
59	MIT	0	0	0	1	0-10 jours	65 et +	SSD	2019	10
60	MIT	0	0	0	1	0-10 jours	45-64	SSD	2019	10
61	MIT	0	1	1	2	0-10 jours	25-44	Hors SSD	2019	10
62	MIT	0	1	0	1	0-10 jours	45-64	SSD	2019	10
63	endoc	0	0	0	1	0-10 jours	65 et +	SSD	2019	10
64	endoc	0	1	0	1	0-10 jours	45-64	SSD	2019	10
65	endoc	0	1	0	2	0-10 jours	45-64	SSD	2019	10
66	endoc	0	0	0	2	0-10 jours	16-24	SSD	2019	10
67	endoc	0	0	0	2	0-10 jours	45-64	SSD	2019	10
68	endoc	0	0	0	2	0-10 jours	65 et +	SSD	2019	10
69	endoc	0	0	0	2	0-10 jours	45-64	SSD	2019	10
70	endoc	0	0	0	2	0-10 jours	65 et +	SSD	2019	10
71	endoc	0	1	0	2	0-10 jours	65 et +	SSD	2019	10
72	endoc	0	1	0	1	0-10 jours	25-44	SSD	2019	10
73	endoc	0	0	0	1	0-10 jours	65 et +	SSD	2019	10
74	endoc	0	0	0	2	0-10 jours	45-64	SSD	2019	10
75	endoc	0	0	0	1	0-10 jours	65 et +	SSD	2019	10
76	MIT	0	0	0	1	0-10 jours	65 et +	SSD	2019	10
77	endoc	0	0	0	1	0-10 jours	65 et +	SSD	2019	10
78	MIT	0	0	0	1	0-10 jours	65 et +	SSD	2019	10
79	endoc	0	0	1	1	0-10 jours	65 et +	SSD	2019	10
80	MIT	0	1	1	2	0-10 jours	45-64	SSD	2019	10
82	MIT	0	0	0	2	11-30 jours	65 et +	SSD	2019	10
83	endoc	0	0	0	1	0-10 jours	25-44	SSD	2019	10
84	MIT	0	1	0	1	0-10 jours	25-44	Hors SSD	2019	10
85	endoc	0	0	0	2	0-10 jours	25-44	SSD	2019	10
86	endoc	0	0	0	2	0-10 jours	25-44	SSD	2019	10
87	endoc	0	0	0	1	11-30 jours	65 et +	SSD	2019	10
89	endoc	0	1	0	1	0-10 jours	45-64	SSD	2019	10
90	endoc	0	0	0	1	11-30 jours	65 et +	SSD	2019	10
91	MIT	0	0	0	2	0-10 jours	65 et +	SSD	2019	10
92	MIT	0	0	0	2	0-10 jours	65 et +	SSD	2019	10
93	endoc	0	0	0	1	0-10 jours	65 et +	SSD	2019	10
94	MIT	0	1	0	2	11-30 jours	25-44	SSD	2019	10
96	MIT	0	0	0	2	0-10 jours	45-64	SSD	2019	10
97	endoc	0	0	0	1	0-10 jours	65 et +	SSD	2019	10
98	MIT	0	0	0	1	11-30 jours	65 et +	Hors SSD	2019	10
99	endoc	0	0	0	1	0-10 jours	25-44	SSD	2019	10
100	MIT	0	0	0	1	0-10 jours	65 et +	SSD	2019	10
102	MIT	0	0	0	2	0-10 jours	45-64	SSD	2019	10
103	endoc	0	0	0	1	0-10 jours	45-64	SSD	2019	10
104	endoc	0	0	0	1	0-10 jours	65 et +	SSD	2019	10
105	endoc	0	0	0	2	0-10 jours	65 et +	SSD	2019	10
106	endoc	0	1	0	1	0-10 jours	25-44	SSD	2019	10
107	endoc	0	0	0	2	0-10 jours	65 et +	SSD	2019	10
108	endoc	0	0	0	1	0-10 jours	25-44	SSD	2019	10
110	endoc	0	1	0	2	0-10 jours	45-64	SSD	2019	10
111	endoc	0	1	0	2	0-10 jours	65 et +	SSD	2019	10
112	endoc	0	1	0	1	0-10 jours	25-44	SSD	2019	10
114	MIT	0	1	0	1	0-10 jours	25-44	Hors SSD	2019	10
116	MIT	0	1	0	1	0-10 jours	65 et +	SSD	2019	10
117	MIT	0	0	0	2	11-30 jours	65 et +	SSD	2019	10
118	MIT	0	0	0	1	0-10 jours	65 et +	SSD	2019	10
119	MIT	0	1	0	1	0-10 jours	65 et +	SSD	2019	10
120	MIT	0	0	0	2	0-10 jours	25-44	SSD	2019	10
121	endoc	0	1	0	2	11-30 jours	16-24	SSD	2019	10
122	endoc	0	0	1	1	plusde30j	45-64	SSD	2019	11
123	endoc	0	1	0	2	0-10 jours	16-24	SSD	2019	10
125	MIT	0	0	0	2	0-10 jours	16-24	SSD	2019	10
126	endoc	0	0	0	2	0-10 jours	45-64	SSD	2019	10
127	endoc	0	0	0	1	11-30 jours	45-64	Hors SSD	2019	10
128	MIT	0	0	0	2	0-10 jours	45-64	SSD	2019	10
129	MIT	0	1	0	1	11-30 jours	25-44	Hors SSD	2019	10
130	endoc	0	1	0	1	0-10 jours	25-44	SSD	2019	10
132	endoc	0	0	0	2	0-10 jours	16-24	Hors SSD	2019	10
133	MIT	0	1	0	1	11-30 jours	45-64	SSD	2019	10
134	MIT	0	0	0	2	11-30 jours	65 et +	SSD	2019	10
135	MIT	0	0	0	2	0-10 jours	45-64	SSD	2019	10
136	endoc	0	1	0	2	0-10 jours	25-44	SSD	2019	10
137	MIT	0	0	0	1	0-10 jours	45-64	SSD	2019	10
138	MIT	0	1	0	1	11-30 jours	25-44	Hors SSD	2019	10
139	MIT	0	0	0	1	11-30 jours	16-24	SSD	2019	10
140	MIT	0	1	0	2	0-10 jours	25-44	Hors SSD	2019	10
141	MIT	0	0	0	1	0-10 jours	25-44	SSD	2019	10
142	endoc	0	1	0	2	0-10 jours	16-24	SSD	2019	10
143	MIT	0	0	0	2	0-10 jours	25-44	SSD	2019	10
144	MIT	0	0	0	1	0-10 jours	65 et +	SSD	2019	10
145	endoc	0	0	0	1	0-10 jours	65 et +	SSD	2019	10
146	endoc	0	0	0	1	0-10 jours	45-64	SSD	2019	10
147	endoc	0	0	0	2	0-10 jours	45-64	Hors SSD	2019	10
148	endoc	0	1	0	2	0-10 jours	45-64	SSD	2019	10
149	endoc	0	1	0	2	0-10 jours	25-44	SSD	2019	10
150	endoc	0	1	0	2	0-10 jours	25-44	SSD	2019	10
151	endoc	0	1	0	2	0-10 jours	45-64	Hors SSD	2019	10
152	endoc	0	1	0	2	11-30 jours	45-64	Hors SSD	2019	10
153	MIT	0	1	0	1	0-10 jours	25-44	Hors SSD	2019	10
154	endoc	0	0	0	2	0-10 jours	25-44	SSD	2019	10
155	endoc	0	0	0	1	0-10 jours	65 et +	SSD	2019	10
157	endoc	0	0	0	2	0-10 jours	25-44	SSD	2019	10
158	endoc	0	0	0	2	0-10 jours	65 et +	SSD	2019	10
159	MIT	0	1	0	1	0-10 jours	65 et +	SSD	2019	10
160	MIT	0	1	0	1	0-10 jours	45-64	SSD	2019	10
161	endoc	0	0	0	1	0-10 jours	65 et +	SSD	2019	10
162	MIT	0	0	0	2	11-30 jours	45-64	SSD	2019	10
163	MIT	0	1	0	2	11-30 jours	65 et +	SSD	2019	10
164	endoc	0	1	0	1	0-10 jours	45-64	SSD	2019	10
165	endoc	0	0	0	1	11-30 jours	45-64	SSD	2019	10
166	endoc	0	0	0	2	0-10 jours	45-64	SSD	2019	10
167	MIT	0	0	0	2	0-10 jours	45-64	SSD	2019	10
168	MIT	0	1	0	1	0-10 jours	45-64	SSD	2019	10
169	endoc	0	0	0	2	0-10 jours	25-44	Hors SSD	2019	10
170	endoc	0	1	0	1	0-10 jours	25-44	Hors SSD	2019	10
171	MIT	0	0	0	1	0-10 jours	65 et +	SSD	2019	10
172	MIT	0	0	0	1	0-10 jours	45-64	SSD	2019	10
173	MIT	0	0	0	1	0-10 jours	65 et +	SSD	2019	10
175	MIT	0	1	0	2	11-30 jours	25-44	Hors SSD	2019	10
177	endoc	0	0	0	1	11-30 jours	45-64	SSD	2019	11
178	MIT	0	0	0	2	11-30 jours	65 et +	Hors SSD	2019	10
179	endoc	0	1	0	1	0-10 jours	65 et +	SSD	2019	10
180	endoc	0	1	0	2	0-10 jours	45-64	SSD	2019	10
181	endoc	0	1	0	1	0-10 jours	45-64	SSD	2019	10
182	endoc	0	0	0	1	0-10 jours	16-24	SSD	2019	10
183	endoc	0	0	0	1	0-10 jours	65 et +	SSD	2019	10
184	endoc	0	0	0	2	0-10 jours	25-44	SSD	2019	10
185	endoc	0	1	0	2	0-10 jours	65 et +	SSD	2019	10
186	endoc	0	0	0	1	0-10 jours	45-64	SSD	2019	10
187	endoc	0	1	0	1	0-10 jours	45-64	SSD	2019	10
188	endoc	0	0	0	1	0-10 jours	65 et +	SSD	2019	10
189	MIT	0	1	0	1	11-30 jours	45-64	SSD	2019	10
190	endoc	0	1	0	2	0-10 jours	45-64	SSD	2019	10
191	endoc	0	0	0	2	0-10 jours	25-44	SSD	2019	10
192	endoc	0	0	0	1	0-10 jours	16-24	SSD	2019	10
193	endoc	0	0	0	1	0-10 jours	45-64	SSD	2019	10
194	endoc	0	0	0	1	0-10 jours	65 et +	SSD	2019	10
195	endoc	0	0	0	1	0-10 jours	25-44	SSD	2019	10
196	MIT	0	0	0	1	0-10 jours	65 et +	Hors SSD	2019	11
197	MIT	0	1	0	1	0-10 jours	25-44	Hors SSD	2019	10
198	endoc	0	0	0	2	0-10 jours	45-64	SSD	2019	10
199	MIT	0	0	0	2	0-10 jours	25-44	SSD	2019	10
200	endoc	0	0	0	1	11-30 jours	45-64	Hors SSD	2019	10
201	MIT	0	0	0	2	0-10 jours	65 et +	SSD	2019	10
202	MIT	0	0	0	1	0-10 jours	65 et +	SSD	2019	10
203	endoc	0	0	0	1	0-10 jours	25-44	SSD	2019	10
204	MIT	0	0	0	1	0-10 jours	25-44	SSD	2019	10
206	endoc	0	1	0	2	0-10 jours	45-64	Hors SSD	2019	11
208	endoc	0	0	0	2	0-10 jours	25-44	SSD	2019	11
209	MIT	0	0	0	2	0-10 jours	45-64	SSD	2019	11
210	MIT	0	1	0	1	0-10 jours	25-44	SSD	2019	11
211	MIT	0	0	0	2	0-10 jours	65 et +	SSD	2019	11
212	endoc	0	1	0	1	0-10 jours	45-64	SSD	2019	11
213	endoc	0	1	0	1	0-10 jours	45-64	SSD	2019	11
214	endoc	0	1	0	1	0-10 jours	45-64	SSD	2019	11
215	MIT	0	0	0	1	0-10 jours	45-64	SSD	2019	11
216	endoc	0	0	0	2	0-10 jours	65 et +	SSD	2019	11
217	MIT	0	0	0	1	11-30 jours	65 et +	SSD	2019	11
218	endoc	0	0	0	1	11-30 jours	45-64	SSD	2019	11
219	MIT	0	0	0	1	0-10 jours	45-64	SSD	2019	11
221	endoc	0	0	0	1	11-30 jours	25-44	SSD	2019	11
222	endoc	0	0	0	2	0-10 jours	45-64	Hors SSD	2019	11
223	endoc	0	1	0	2	0-10 jours	65 et +	SSD	2019	11
224	endoc	0	0	0	1	0-10 jours	65 et +	SSD	2019	11
225	endoc	0	0	0	1	0-10 jours	65 et +	SSD	2019	11
227	MIT	0	0	0	1	0-10 jours	65 et +	SSD	2019	11
228	endoc	0	0	0	2	0-10 jours	65 et +	Hors SSD	2019	11
229	MIT	0	1	1	2	0-10 jours	45-64	SSD	2019	11
230	MIT	0	1	0	2	0-10 jours	45-64	SSD	2019	11
231	MIT	0	0	0	1	0-10 jours	65 et +	SSD	2019	11
232	endoc	0	0	0	2	0-10 jours	25-44	SSD	2019	11
233	endoc	0	0	0	2	0-10 jours	45-64	SSD	2019	11
234	MIT	0	1	1	1	0-10 jours	16-24	SSD	2019	11
235	MIT	0	0	0	1	11-30 jours	65 et +	SSD	2019	11
236	MIT	0	0	0	1	0-10 jours	25-44	SSD	2019	11
237	endoc	0	0	0	1	0-10 jours	45-64	SSD	2019	11
238	MIT	0	0	0	2	0-10 jours	65 et +	SSD	2019	11
239	endoc	0	0	0	2	plusde30j	45-64	SSD	2019	12
240	MIT	0	1	0	1	0-10 jours	45-64	SSD	2019	11
241	endoc	0	0	0	1	0-10 jours	45-64	SSD	2019	11
242	endoc	0	0	0	2	0-10 jours	45-64	SSD	2019	11
243	endoc	0	0	0	1	0-10 jours	45-64	SSD	2019	11
244	endoc	0	0	0	1	0-10 jours	45-64	SSD	2019	11
245	endoc	0	0	0	2	0-10 jours	45-64	SSD	2019	11
247	endoc	0	0	0	2	0-10 jours	16-24	SSD	2019	11
248	endoc	0	1	0	2	0-10 jours	25-44	SSD	2019	11
249	endoc	0	0	1	1	0-10 jours	45-64	SSD	2019	11
250	MIT	0	1	0	2	0-10 jours	65 et +	SSD	2019	11
252	MIT	0	0	0	1	0-10 jours	25-44	Hors SSD	2019	11
253	endoc	0	0	0	2	0-10 jours	45-64	SSD	2019	11
254	endoc	0	0	0	1	0-10 jours	45-64	SSD	2019	11
255	endoc	0	0	0	2	0-10 jours	25-44	SSD	2019	11
256	endoc	0	0	0	2	0-10 jours	45-64	SSD	2019	11
257	endoc	0	1	0	1	11-30 jours	45-64	SSD	2019	12
258	endoc	0	0	0	2	0-10 jours	65 et +	SSD	2019	11
260	MIT	0	0	0	1	0-10 jours	16-24	SSD	2019	11
261	endoc	0	1	0	2	0-10 jours	25-44	SSD	2019	11
262	MIT	0	0	0	2	11-30 jours	65 et +	SSD	2019	11
263	endoc	0	0	0	2	0-10 jours	65 et +	SSD	2019	11
264	MIT	0	1	0	1	0-10 jours	45-64	SSD	2019	11
265	MIT	0	0	0	2	0-10 jours	65 et +	SSD	2019	11
266	MIT	0	0	0	1	0-10 jours	45-64	SSD	2019	12
267	endoc	0	0	0	1	0-10 jours	65 et +	Hors SSD	2019	11
268	MIT	0	0	0	1	0-10 jours	25-44	SSD	2019	11
269	MIT	0	0	0	1	0-10 jours	25-44	SSD	2019	11
270	endoc	0	1	0	2	0-10 jours	16-24	SSD	2019	11
271	endoc	0	0	1	1	11-30 jours	16-24	SSD	2019	11
272	endoc	0	0	0	1	0-10 jours	65 et +	SSD	2019	11
273	MIT	0	0	0	1	0-10 jours	65 et +	SSD	2019	11
274	MIT	0	1	0	2	11-30 jours	65 et +	SSD	2019	11
275	endoc	0	1	0	1	0-10 jours	45-64	SSD	2019	11
276	endoc	0	1	0	1	0-10 jours	45-64	SSD	2019	11
277	endoc	0	0	0	2	0-10 jours	65 et +	Hors SSD	2019	11
278	endoc	0	1	0	2	0-10 jours	16-24	SSD	2019	11
279	endoc	0	0	0	1	0-10 jours	45-64	SSD	2019	11
280	endoc	0	0	0	2	0-10 jours	45-64	Hors SSD	2019	11
281	endoc	0	0	0	2	0-10 jours	25-44	SSD	2019	11
282	endoc	0	0	0	1	0-10 jours	25-44	SSD	2019	11
283	endoc	0	0	0	2	0-10 jours	25-44	SSD	2019	11
284	endoc	0	0	0	1	0-10 jours	45-64	SSD	2019	11
285	MIT	0	0	0	1	0-10 jours	65 et +	SSD	2019	11
286	endoc	0	1	0	2	0-10 jours	65 et +	SSD	2019	11
287	endoc	0	0	0	1	11-30 jours	45-64	SSD	2019	11
290	endoc	0	1	0	2	11-30 jours	65 et +	SSD	2019	11
292	MIT	0	0	0	1	11-30 jours	45-64	Hors SSD	2019	12
294	MIT	0	0	0	2	0-10 jours	65 et +	Hors SSD	2019	11
295	endoc	0	1	0	1	0-10 jours	25-44	Hors SSD	2019	11
297	endoc	0	1	0	2	0-10 jours	45-64	SSD	2019	11
298	endoc	0	0	0	1	0-10 jours	65 et +	SSD	2019	12
299	endoc	0	1	0	1	0-10 jours	25-44	SSD	2019	11
300	endoc	0	0	0	2	0-10 jours	65 et +	SSD	2019	11
301	endoc	0	0	0	1	11-30 jours	25-44	SSD	2019	11
303	MIT	0	0	0	1	0-10 jours	45-64	SSD	2019	11
304	MIT	0	1	0	2	0-10 jours	25-44	Hors SSD	2019	11
305	endoc	0	0	0	2	0-10 jours	65 et +	SSD	2019	11
306	endoc	0	0	0	2	0-10 jours	65 et +	SSD	2019	11
307	endoc	0	0	0	1	0-10 jours	45-64	SSD	2019	11
308	MIT	0	0	0	2	0-10 jours	25-44	Hors SSD	2019	11
309	MIT	0	1	0	1	0-10 jours	45-64	SSD	2019	11
311	endoc	0	0	0	2	0-10 jours	25-44	SSD	2019	11
312	MIT	0	0	0	2	0-10 jours	65 et +	SSD	2019	11
313	MIT	0	0	0	1	0-10 jours	65 et +	SSD	2019	11
314	endoc	0	0	0	2	0-10 jours	45-64	SSD	2019	11
315	endoc	0	1	0	1	0-10 jours	45-64	Hors SSD	2019	11
316	endoc	0	0	0	1	0-10 jours	25-44	SSD	2019	11
317	endoc	0	1	0	2	0-10 jours	25-44	SSD	2019	11
318	endoc	0	0	0	1	0-10 jours	45-64	SSD	2019	11
319	endoc	0	0	0	2	0-10 jours	65 et +	SSD	2019	11
320	endoc	0	0	0	2	0-10 jours	45-64	SSD	2019	11
321	endoc	0	0	0	1	0-10 jours	65 et +	SSD	2019	11
322	MIT	0	0	0	2	0-10 jours	65 et +	SSD	2019	11
323	MIT	0	0	0	1	0-10 jours	45-64	SSD	2019	11
324	endoc	0	0	0	1	0-10 jours	65 et +	SSD	2019	11
325	endoc	0	0	0	2	0-10 jours	65 et +	SSD	2019	11
326	MIT	0	0	0	1	0-10 jours	25-44	SSD	2019	11
327	MIT	0	0	0	2	0-10 jours	45-64	SSD	2019	11
328	MIT	0	0	0	1	11-30 jours	45-64	SSD	2019	11
330	endoc	0	0	0	2	0-10 jours	45-64	SSD	2019	11
331	MIT	0	0	0	1	0-10 jours	45-64	SSD	2019	11
332	endoc	0	0	0	1	0-10 jours	25-44	SSD	2019	11
334	endoc	0	1	0	2	0-10 jours	25-44	SSD	2019	11
335	endoc	0	0	0	2	0-10 jours	65 et +	Hors SSD	2019	11
336	endoc	0	0	0	1	0-10 jours	65 et +	Hors SSD	2019	11
337	MIT	0	0	0	1	0-10 jours	25-44	SSD	2019	12
338	endoc	0	1	0	1	11-30 jours	25-44	SSD	2019	12
340	endoc	0	0	0	2	0-10 jours	45-64	SSD	2019	11
341	endoc	0	0	0	2	0-10 jours	45-64	SSD	2019	11
342	MIT	0	0	0	2	0-10 jours	45-64	SSD	2019	11
343	MIT	0	0	0	2	0-10 jours	65 et +	Hors SSD	2019	11
344	MIT	0	0	0	1	11-30 jours	65 et +	SSD	2019	11
345	MIT	0	0	0	1	0-10 jours	65 et +	Hors SSD	2019	11
346	endoc	0	0	0	1	0-10 jours	45-64	Hors SSD	2019	11
347	endoc	0	1	0	1	0-10 jours	45-64	SSD	2019	11
348	MIT	0	0	0	2	11-30 jours	65 et +	SSD	2019	11
350	MIT	0	0	0	1	0-10 jours	65 et +	SSD	2019	12
351	endoc	0	0	0	1	plusde30j	65 et +	SSD	2019	12
352	endoc	0	0	0	1	0-10 jours	65 et +	SSD	2019	12
353	endoc	0	1	0	1	0-10 jours	45-64	SSD	2019	12
354	endoc	0	0	0	2	0-10 jours	65 et +	SSD	2019	12
355	endoc	0	0	0	1	0-10 jours	45-64	SSD	2019	12
356	endoc	0	1	0	1	0-10 jours	45-64	SSD	2019	12
357	endoc	0	0	0	1	0-10 jours	45-64	SSD	2019	12
359	endoc	0	0	0	1	0-10 jours	65 et +	Hors SSD	2019	12
360	endoc	0	0	0	1	0-10 jours	65 et +	SSD	2019	12
361	endoc	0	1	0	1	0-10 jours	45-64	SSD	2019	12
363	MIT	0	0	0	1	0-10 jours	65 et +	SSD	2019	12
364	endoc	0	1	0	1	11-30 jours	45-64	SSD	2019	12
365	MIT	0	1	0	2	0-10 jours	16-24	SSD	2019	12
366	endoc	0	1	0	1	0-10 jours	45-64	Hors SSD	2020	01
367	endoc	0	0	0	1	0-10 jours	25-44	SSD	2019	12
369	endoc	0	1	0	1	0-10 jours	25-44	SSD	2019	12
370	endoc	0	0	0	2	0-10 jours	45-64	Hors SSD	2019	12
371	MIT	0	0	0	1	0-10 jours	65 et +	Hors SSD	2019	12
372	MIT	0	0	0	1	11-30 jours	16-24	SSD	2019	12
373	endoc	0	1	0	2	0-10 jours	45-64	SSD	2019	12
374	MIT	0	0	0	1	0-10 jours	16-24	Hors SSD	2019	12
375	endoc	0	0	0	2	0-10 jours	65 et +	SSD	2019	12
376	MIT	0	0	0	2	0-10 jours	25-44	SSD	2019	12
377	endoc	0	0	0	2	0-10 jours	45-64	SSD	2019	12
378	endoc	0	1	0	1	0-10 jours	65 et +	SSD	2019	12
379	MIT	0	0	0	1	0-10 jours	45-64	SSD	2019	12
381	endoc	0	0	0	1	0-10 jours	65 et +	SSD	2019	12
382	MIT	0	0	0	2	0-10 jours	16-24	SSD	2019	12
383	MIT	0	0	0	2	0-10 jours	65 et +	SSD	2019	12
384	endoc	0	0	0	1	0-10 jours	45-64	Hors SSD	2019	12
385	endoc	0	0	0	1	0-10 jours	45-64	SSD	2019	12
386	MIT	0	1	0	2	0-10 jours	45-64	SSD	2019	12
387	MIT	0	0	0	2	0-10 jours	16-24	SSD	2019	12
388	endoc	0	0	0	1	0-10 jours	65 et +	SSD	2019	12
389	MIT	0	1	0	1	0-10 jours	25-44	SSD	2019	12
390	MIT	0	1	0	1	0-10 jours	65 et +	SSD	2019	12
391	endoc	0	0	0	2	0-10 jours	25-44	SSD	2019	12
392	endoc	0	0	0	2	0-10 jours	45-64	SSD	2019	12
393	endoc	0	1	1	2	0-10 jours	25-44	SSD	2019	12
394	endoc	0	1	0	1	0-10 jours	25-44	SSD	2019	12
395	endoc	0	1	0	2	0-10 jours	45-64	SSD	2019	12
396	endoc	0	0	0	2	0-10 jours	45-64	Hors SSD	2019	12
397	endoc	0	0	0	1	0-10 jours	65 et +	SSD	2019	12
398	endoc	0	0	0	1	11-30 jours	65 et +	SSD	2019	12
400	endoc	0	0	0	1	0-10 jours	45-64	Hors SSD	2019	12
401	endoc	0	0	0	2	0-10 jours	45-64	SSD	2019	12
402	endoc	0	1	0	2	0-10 jours	45-64	SSD	2019	12
404	MIT	0	1	0	1	0-10 jours	25-44	SSD	2019	12
405	endoc	0	1	0	1	0-10 jours	25-44	SSD	2019	12
406	endoc	0	1	0	2	0-10 jours	65 et +	SSD	2019	12
407	endoc	0	0	0	2	11-30 jours	65 et +	Hors SSD	2019	12
408	endoc	0	1	0	1	0-10 jours	45-64	SSD	2019	12
409	endoc	0	1	0	1	0-10 jours	45-64	SSD	2019	12
410	endoc	0	0	0	2	0-10 jours	25-44	Hors SSD	2019	12
411	endoc	0	1	0	2	11-30 jours	65 et +	SSD	2019	12
412	MIT	0	0	0	2	0-10 jours	45-64	SSD	2020	01
414	MIT	0	0	0	1	0-10 jours	45-64	SSD	2019	12
415	endoc	0	0	0	1	0-10 jours	65 et +	SSD	2019	12
419	MIT	0	0	0	1	11-30 jours	65 et +	SSD	2019	12
420	MIT	0	1	0	1	0-10 jours	45-64	SSD	2019	12
421	endoc	0	1	0	2	0-10 jours	45-64	SSD	2020	02
422	endoc	0	0	0	2	0-10 jours	25-44	SSD	2019	12
423	MIT	0	1	0	1	11-30 jours	45-64	SSD	2019	12
424	endoc	0	1	1	2	11-30 jours	65 et +	SSD	2019	12
425	endoc	0	1	0	1	0-10 jours	45-64	SSD	2019	12
426	endoc	0	0	0	2	0-10 jours	65 et +	SSD	2019	12
427	endoc	0	0	0	2	0-10 jours	45-64	SSD	2019	12
428	endoc	0	1	0	2	0-10 jours	45-64	SSD	2019	12
429	endoc	0	0	0	2	0-10 jours	45-64	SSD	2019	12
430	endoc	0	1	0	2	0-10 jours	16-24	SSD	2019	12
431	endoc	0	0	0	2	0-10 jours	45-64	SSD	2019	12
432	endoc	0	1	0	1	0-10 jours	25-44	SSD	2019	12
433	endoc	0	0	0	2	0-10 jours	65 et +	SSD	2019	12
434	MIT	0	0	0	1	0-10 jours	65 et +	SSD	2019	12
435	endoc	0	0	0	1	0-10 jours	65 et +	SSD	2019	12
436	endoc	0	0	0	1	0-10 jours	45-64	Hors SSD	2019	12
437	endoc	0	0	0	2	0-10 jours	25-44	SSD	2019	12
438	endoc	0	0	0	2	11-30 jours	65 et +	SSD	2019	12
439	endoc	0	0	0	1	0-10 jours	45-64	SSD	2019	12
440	endoc	0	0	0	2	0-10 jours	65 et +	SSD	2019	12
441	endoc	0	0	1	1	0-10 jours	45-64	SSD	2019	12
442	MIT	0	0	0	2	0-10 jours	45-64	Hors SSD	2019	12
443	endoc	0	0	0	1	0-10 jours	16-24	SSD	2019	12
444	endoc	0	0	0	1	0-10 jours	25-44	SSD	2019	12
445	endoc	0	0	0	2	0-10 jours	45-64	Hors SSD	2019	12
446	MIT	0	0	0	2	0-10 jours	16-24	SSD	2019	12
447	MIT	0	0	0	1	0-10 jours	65 et +	SSD	2019	12
448	MIT	0	0	0	1	0-10 jours	45-64	SSD	2019	12
449	MIT	0	0	0	1	0-10 jours	65 et +	Hors SSD	2020	01
450	endoc	0	1	0	1	0-10 jours	65 et +	Hors SSD	2019	12
451	MIT	0	0	1	1	0-10 jours	65 et +	SSD	2019	12
452	MIT	0	1	0	1	0-10 jours	25-44	Hors SSD	2019	12
453	MIT	0	0	1	2	0-10 jours	45-64	SSD	2019	12
454	MIT	0	1	0	1	0-10 jours	25-44	SSD	2019	12
455	MIT	0	0	1	1	0-10 jours	65 et +	SSD	2019	12
456	MIT	0	0	0	2	0-10 jours	65 et +	SSD	2019	12
457	endoc	0	0	0	2	0-10 jours	45-64	SSD	2019	12
458	endoc	0	0	1	1	0-10 jours	65 et +	SSD	2020	01
459	endoc	0	0	0	2	0-10 jours	65 et +	SSD	2019	12
460	endoc	0	0	0	2	0-10 jours	45-64	SSD	2019	12
461	endoc	0	0	0	1	0-10 jours	45-64	SSD	2019	12
462	endoc	0	0	0	1	0-10 jours	45-64	SSD	2019	12
463	endoc	0	0	0	2	0-10 jours	25-44	SSD	2019	12
464	MIT	0	1	0	2	0-10 jours	25-44	SSD	2019	12
465	MIT	0	0	0	1	0-10 jours	65 et +	SSD	2019	12
466	endoc	0	1	0	2	0-10 jours	65 et +	SSD	2019	12
467	endoc	0	0	0	2	0-10 jours	65 et +	SSD	2019	12
468	endoc	0	0	0	1	0-10 jours	65 et +	SSD	2019	12
469	endoc	0	1	0	1	0-10 jours	16-24	Hors SSD	2019	12
470	endoc	0	0	0	1	0-10 jours	45-64	Hors SSD	2020	02
471	MIT	0	0	0	2	0-10 jours	65 et +	SSD	2019	12
472	endoc	0	0	0	1	0-10 jours	45-64	Hors SSD	2019	12
473	endoc	0	0	0	2	0-10 jours	25-44	SSD	2019	12
474	endoc	0	0	0	1	0-10 jours	45-64	SSD	2019	12
475	endoc	0	1	0	1	11-30 jours	45-64	SSD	2019	12
476	endoc	0	0	0	1	0-10 jours	25-44	SSD	2019	12
477	endoc	0	0	0	1	0-10 jours	25-44	SSD	2019	12
478	MIT	0	0	0	1	0-10 jours	65 et +	SSD	2019	12
479	endoc	0	0	0	1	0-10 jours	45-64	SSD	2019	12
480	endoc	0	1	0	2	0-10 jours	65 et +	SSD	2019	12
481	endoc	0	1	0	1	0-10 jours	45-64	SSD	2020	01
482	endoc	0	0	0	2	0-10 jours	16-24	SSD	2019	12
483	endoc	0	1	0	1	0-10 jours	45-64	SSD	2020	01
484	endoc	0	0	0	2	0-10 jours	45-64	SSD	2019	12
485	endoc	0	0	0	2	0-10 jours	25-44	Hors SSD	2019	12
486	endoc	0	0	0	1	0-10 jours	45-64	SSD	2019	12
487	endoc	0	0	0	1	0-10 jours	45-64	SSD	2019	12
488	endoc	0	0	0	2	0-10 jours	25-44	SSD	2019	12
489	endoc	0	0	0	1	0-10 jours	65 et +	SSD	2019	12
490	MIT	0	0	0	2	0-10 jours	65 et +	Hors SSD	2020	01
491	endoc	0	0	0	1	0-10 jours	25-44	SSD	2019	12
492	endoc	0	0	0	2	0-10 jours	45-64	SSD	2020	01
493	endoc	0	0	0	2	11-30 jours	25-44	SSD	2019	12
494	endoc	0	1	0	1	0-10 jours	25-44	SSD	2019	12
495	MIT	0	0	0	2	0-10 jours	65 et +	SSD	2019	12
496	MIT	0	1	0	1	11-30 jours	45-64	SSD	2020	01
497	MIT	0	0	0	2	0-10 jours	65 et +	SSD	2020	01
498	MIT	0	0	0	1	0-10 jours	65 et +	SSD	2020	01
499	MIT	0	0	0	2	0-10 jours	65 et +	SSD	2020	01
500	endoc	0	1	0	1	11-30 jours	45-64	SSD	2020	01
501	MIT	0	0	1	1	0-10 jours	45-64	SSD	2020	01
502	endoc	0	0	0	2	0-10 jours	25-44	SSD	2020	01
503	MIT	0	0	0	1	0-10 jours	65 et +	SSD	2020	01
504	endoc	0	0	0	1	0-10 jours	16-24	SSD	2020	01
506	endoc	0	0	0	1	0-10 jours	45-64	Hors SSD	2020	01
507	MIT	0	0	0	2	0-10 jours	65 et +	SSD	2020	01
508	MIT	0	0	0	1	plusde30j	45-64	SSD	2020	01
509	MIT	0	0	0	1	11-30 jours	45-64	SSD	2020	01
510	endoc	0	0	0	1	0-10 jours	45-64	SSD	2020	01
511	endoc	0	0	0	2	0-10 jours	45-64	SSD	2020	01
512	endoc	0	0	0	2	0-10 jours	25-44	SSD	2020	01
513	endoc	0	0	0	2	0-10 jours	65 et +	SSD	2020	01
514	endoc	0	1	0	2	0-10 jours	45-64	SSD	2020	01
515	endoc	0	0	0	2	0-10 jours	65 et +	Hors SSD	2020	01
516	endoc	0	0	0	2	0-10 jours	65 et +	SSD	2020	01
517	MIT	0	0	0	1	0-10 jours	65 et +	SSD	2020	01
518	MIT	0	0	0	1	0-10 jours	65 et +	SSD	2020	01
519	endoc	0	1	0	2	0-10 jours	25-44	SSD	2020	01
520	endoc	0	0	0	1	0-10 jours	45-64	SSD	2020	01
521	endoc	0	1	0	1	0-10 jours	65 et +	SSD	2020	01
522	endoc	0	0	0	2	0-10 jours	25-44	Hors SSD	2020	01
523	endoc	0	0	0	2	0-10 jours	16-24	SSD	2020	01
524	MIT	0	0	0	1	0-10 jours	65 et +	SSD	2020	01
525	endoc	0	0	0	2	0-10 jours	45-64	SSD	2020	01
526	endoc	0	0	0	2	0-10 jours	65 et +	SSD	2020	01
527	endoc	0	0	0	1	0-10 jours	65 et +	SSD	2020	01
528	MIT	0	1	1	1	11-30 jours	65 et +	SSD	2020	01
529	endoc	0	0	0	2	0-10 jours	16-24	SSD	2020	01
530	endoc	0	0	0	1	0-10 jours	25-44	Hors SSD	2020	01
531	endoc	0	0	0	1	0-10 jours	65 et +	SSD	2020	01
532	endoc	0	1	0	2	0-10 jours	45-64	SSD	2020	01
533	endoc	0	0	0	1	11-30 jours	45-64	SSD	2020	01
534	MIT	0	0	0	1	0-10 jours	65 et +	SSD	2020	01
535	endoc	0	1	0	2	0-10 jours	65 et +	SSD	2020	01
536	MIT	0	1	0	1	11-30 jours	65 et +	SSD	2020	01
537	endoc	0	0	0	2	plusde30j	65 et +	SSD	2020	02
538	MIT	0	1	0	2	0-10 jours	45-64	SSD	2020	01
539	endoc	0	0	0	1	0-10 jours	65 et +	SSD	2020	01
540	MIT	0	0	0	2	0-10 jours	65 et +	SSD	2020	01
541	MIT	0	1	0	1	plusde30j	45-64	SSD	2020	01
542	endoc	0	0	0	1	0-10 jours	45-64	SSD	2020	01
543	endoc	0	0	0	1	0-10 jours	45-64	SSD	2020	01
544	endoc	0	0	0	1	0-10 jours	25-44	SSD	2020	01
545	endoc	0	0	0	1	0-10 jours	45-64	SSD	2020	01
546	endoc	0	1	0	2	0-10 jours	45-64	SSD	2020	01
547	endoc	0	0	0	2	0-10 jours	65 et +	SSD	2020	01
548	endoc	0	1	0	1	0-10 jours	45-64	SSD	2020	01
549	endoc	0	0	0	1	0-10 jours	25-44	SSD	2020	01
550	endoc	0	0	0	2	0-10 jours	45-64	SSD	2020	01
551	endoc	0	0	0	2	11-30 jours	65 et +	SSD	2020	01
552	endoc	0	0	0	2	0-10 jours	45-64	Hors SSD	2020	01
553	endoc	0	0	0	1	0-10 jours	65 et +	SSD	2020	01
554	endoc	0	0	0	2	0-10 jours	45-64	SSD	2020	01
555	MIT	0	0	0	2	0-10 jours	25-44	SSD	2020	01
556	endoc	0	0	0	1	0-10 jours	25-44	SSD	2020	01
557	endoc	0	1	0	2	0-10 jours	45-64	SSD	2020	01
558	MIT	0	0	0	1	plusde30j	45-64	SSD	2020	02
559	MIT	0	0	0	2	0-10 jours	25-44	Hors SSD	2020	01
560	endoc	0	1	0	1	0-10 jours	45-64	Hors SSD	2020	01
561	endoc	0	0	0	2	0-10 jours	25-44	SSD	2020	01
562	endoc	0	1	0	2	0-10 jours	45-64	SSD	2020	01
563	endoc	0	0	0	1	0-10 jours	25-44	SSD	2020	01
564	endoc	0	0	0	1	0-10 jours	45-64	SSD	2020	01
566	MIT	0	0	0	1	0-10 jours	65 et +	SSD	2020	01
567	MIT	0	0	0	1	0-10 jours	45-64	SSD	2020	01
568	endoc	0	0	0	2	0-10 jours	65 et +	Hors SSD	2020	01
569	endoc	0	0	0	2	0-10 jours	65 et +	SSD	2020	01
571	endoc	0	1	0	1	0-10 jours	45-64	Hors SSD	2020	01
573	MIT	0	0	0	1	0-10 jours	45-64	SSD	2020	01
574	MIT	0	0	0	1	0-10 jours	25-44	SSD	2020	01
575	endoc	0	1	0	1	0-10 jours	65 et +	SSD	2020	01
576	endoc	0	1	0	2	0-10 jours	65 et +	SSD	2020	01
577	endoc	0	1	0	1	11-30 jours	45-64	SSD	2020	01
578	MIT	0	0	0	2	plusde30j	65 et +	SSD	2020	01
579	endoc	0	0	0	1	0-10 jours	16-24	SSD	2020	01
580	endoc	0	0	0	2	0-10 jours	65 et +	Hors SSD	2020	01
581	endoc	0	0	0	1	0-10 jours	25-44	SSD	2020	01
582	endoc	0	0	0	2	0-10 jours	45-64	SSD	2020	01
584	endoc	0	1	0	1	0-10 jours	45-64	SSD	2020	01
586	endoc	0	0	0	2	0-10 jours	65 et +	SSD	2020	01
587	endoc	0	0	0	1	0-10 jours	65 et +	SSD	2020	01
588	endoc	0	1	0	2	0-10 jours	65 et +	SSD	2020	01
589	endoc	0	0	0	1	0-10 jours	45-64	SSD	2020	01
590	MIT	0	0	0	2	0-10 jours	65 et +	SSD	2020	01
591	endoc	0	0	0	1	0-10 jours	25-44	SSD	2020	01
592	endoc	0	0	0	2	0-10 jours	65 et +	SSD	2020	01
593	MIT	0	1	0	1	0-10 jours	65 et +	SSD	2020	01
594	endoc	0	0	0	1	0-10 jours	45-64	Hors SSD	2020	01
595	endoc	0	1	0	1	0-10 jours	45-64	SSD	2020	01
596	endoc	0	1	0	2	0-10 jours	25-44	SSD	2020	01
597	MIT	0	0	0	1	0-10 jours	45-64	SSD	2020	01
598	MIT	0	0	0	1	0-10 jours	45-64	SSD	2020	01
599	MIT	0	1	0	2	0-10 jours	45-64	SSD	2020	01
600	MIT	0	0	0	2	11-30 jours	65 et +	SSD	2020	01
601	MIT	0	0	0	2	0-10 jours	65 et +	SSD	2020	01
602	MIT	0	0	0	2	0-10 jours	65 et +	SSD	2020	01
603	endoc	0	0	0	2	0-10 jours	65 et +	SSD	2020	01
604	endoc	0	1	0	2	11-30 jours	16-24	SSD	2020	01
605	endoc	0	0	0	1	11-30 jours	65 et +	SSD	2020	01
606	MIT	0	0	0	1	0-10 jours	65 et +	SSD	2020	01
607	endoc	0	0	0	1	0-10 jours	25-44	SSD	2020	01
608	MIT	0	0	1	1	11-30 jours	65 et +	SSD	2020	01
610	endoc	0	0	0	1	0-10 jours	45-64	SSD	2020	01
611	endoc	0	1	0	1	11-30 jours	45-64	SSD	2020	01
612	endoc	0	0	0	1	0-10 jours	65 et +	SSD	2020	01
613	endoc	0	0	0	2	0-10 jours	65 et +	SSD	2020	01
614	MIT	0	0	0	1	0-10 jours	65 et +	SSD	2020	01
615	MIT	0	0	0	1	0-10 jours	45-64	SSD	2020	01
617	MIT	0	0	0	1	11-30 jours	45-64	SSD	2020	01
618	endoc	0	0	0	1	0-10 jours	25-44	SSD	2020	01
619	MIT	0	1	0	1	plusde30j	45-64	SSD	2020	01
620	MIT	0	0	0	1	0-10 jours	65 et +	SSD	2020	01
621	endoc	0	0	0	2	11-30 jours	16-24	SSD	2020	01
623	endoc	0	0	0	2	0-10 jours	65 et +	SSD	2020	01
624	endoc	0	0	0	1	0-10 jours	65 et +	SSD	2020	01
625	endoc	0	1	0	1	11-30 jours	45-64	SSD	2020	01
626	endoc	0	0	0	1	0-10 jours	45-64	SSD	2020	01
627	endoc	0	0	0	2	0-10 jours	65 et +	SSD	2020	01
628	MIT	0	0	0	2	11-30 jours	45-64	SSD	2020	01
629	endoc	0	1	0	1	0-10 jours	45-64	Hors SSD	2020	01
630	endoc	0	1	0	1	0-10 jours	45-64	Hors SSD	2020	01
631	MIT	0	0	0	2	0-10 jours	25-44	Hors SSD	2020	01
633	endoc	0	1	0	2	0-10 jours	45-64	SSD	2020	01
634	endoc	0	0	0	2	0-10 jours	45-64	SSD	2020	02
635	MIT	0	1	0	1	0-10 jours	25-44	Hors SSD	2020	01
637	endoc	0	0	0	2	0-10 jours	65 et +	Hors SSD	2020	01
638	MIT	0	0	0	1	0-10 jours	25-44	SSD	2020	01
639	endoc	0	0	0	1	plusde30j	65 et +	SSD	2020	02
640	MIT	0	0	0	1	0-10 jours	65 et +	SSD	2020	01
641	MIT	0	0	0	1	0-10 jours	45-64	SSD	2020	01
642	endoc	0	0	0	2	0-10 jours	65 et +	SSD	2020	01
643	MIT	0	1	0	1	0-10 jours	45-64	SSD	2020	01
644	endoc	0	0	0	1	0-10 jours	45-64	SSD	2020	02
645	endoc	0	0	0	1	0-10 jours	45-64	SSD	2020	01
646	endoc	0	0	0	1	0-10 jours	65 et +	SSD	2020	01
647	MIT	0	0	0	1	0-10 jours	45-64	SSD	2020	01
648	MIT	0	0	0	1	0-10 jours	45-64	Hors SSD	2020	01
649	MIT	0	0	0	2	0-10 jours	65 et +	SSD	2020	02
650	MIT	0	0	0	1	11-30 jours	25-44	SSD	2020	02
651	MIT	0	1	0	2	plusde30j	25-44	SSD	2020	02
652	endoc	0	0	0	2	0-10 jours	45-64	SSD	2020	02
653	endoc	0	0	1	2	0-10 jours	65 et +	SSD	2020	02
654	endoc	0	0	0	2	0-10 jours	16-24	SSD	2020	02
655	endoc	0	0	0	1	0-10 jours	65 et +	SSD	2020	02
656	endoc	0	0	0	2	0-10 jours	45-64	SSD	2020	02
657	MIT	0	1	0	1	0-10 jours	45-64	SSD	2020	02
658	endoc	0	0	0	2	0-10 jours	65 et +	SSD	2020	02
659	endoc	0	0	0	2	0-10 jours	65 et +	SSD	2020	02
660	endoc	0	0	0	2	11-30 jours	45-64	SSD	2020	02
661	endoc	0	0	0	2	0-10 jours	45-64	SSD	2020	02
662	MIT	0	0	0	1	0-10 jours	25-44	SSD	2020	02
663	endoc	0	1	0	2	0-10 jours	65 et +	SSD	2020	02
664	MIT	0	0	0	2	0-10 jours	65 et +	SSD	2020	02
665	MIT	0	0	0	1	11-30 jours	45-64	SSD	2020	02
666	endoc	0	0	0	1	0-10 jours	65 et +	SSD	2020	02
667	MIT	0	0	0	1	0-10 jours	65 et +	SSD	2020	02
668	MIT	0	1	0	1	0-10 jours	25-44	SSD	2020	02
669	endoc	0	0	0	2	0-10 jours	65 et +	SSD	2020	02
670	MIT	0	1	0	2	0-10 jours	45-64	SSD	2020	02
671	endoc	0	0	0	1	11-30 jours	45-64	SSD	2020	02
672	endoc	0	0	1	1	11-30 jours	65 et +	SSD	2020	02
673	endoc	0	1	0	1	11-30 jours	45-64	SSD	2020	02
674	endoc	0	1	0	1	0-10 jours	25-44	SSD	2020	02
675	endoc	0	1	0	1	0-10 jours	45-64	SSD	2020	02
676	endoc	0	0	0	2	0-10 jours	65 et +	SSD	2020	02
677	MIT	0	1	0	1	0-10 jours	45-64	SSD	2020	02
678	endoc	0	0	0	2	0-10 jours	65 et +	SSD	2020	02
679	endoc	0	0	0	1	0-10 jours	45-64	SSD	2020	02
680	endoc	0	0	0	1	0-10 jours	65 et +	SSD	2020	02
681	MIT	0	0	0	1	11-30 jours	25-44	SSD	2020	02
682	endoc	0	0	0	2	0-10 jours	65 et +	SSD	2020	02
683	MIT	0	0	0	1	0-10 jours	65 et +	SSD	2020	02
684	MIT	0	0	0	1	11-30 jours	16-24	SSD	2020	02
685	MIT	0	0	0	2	0-10 jours	45-64	SSD	2020	02
686	MIT	0	0	0	2	0-10 jours	45-64	SSD	2020	02
687	endoc	0	1	0	1	0-10 jours	45-64	SSD	2020	02
688	endoc	0	0	0	1	11-30 jours	45-64	SSD	2020	02
689	MIT	0	1	0	2	0-10 jours	45-64	SSD	2020	02
690	endoc	0	0	0	2	0-10 jours	65 et +	SSD	2020	02
691	endoc	0	0	0	2	0-10 jours	25-44	SSD	2020	02
692	endoc	0	1	0	1	0-10 jours	65 et +	SSD	2020	02
693	endoc	0	0	0	2	0-10 jours	25-44	Hors SSD	2020	02
694	endoc	0	0	0	2	0-10 jours	45-64	SSD	2020	02
695	endoc	0	1	0	2	0-10 jours	65 et +	SSD	2020	02
696	endoc	0	1	0	1	0-10 jours	45-64	SSD	2020	02
697	MIT	0	0	0	2	0-10 jours	45-64	SSD	2020	02
698	endoc	0	1	0	1	0-10 jours	45-64	SSD	2020	02
699	endoc	0	0	0	2	0-10 jours	45-64	SSD	2020	02
700	MIT	0	0	0	2	0-10 jours	25-44	SSD	2020	02
701	endoc	0	0	0	1	11-30 jours	25-44	SSD	2020	02
702	MIT	0	1	0	2	0-10 jours	45-64	SSD	2020	02
703	MIT	0	0	0	2	0-10 jours	65 et +	SSD	2020	02
704	endoc	0	0	0	1	0-10 jours	25-44	SSD	2020	02
705	endoc	0	0	0	2	0-10 jours	45-64	SSD	2020	02
706	endoc	0	0	0	1	0-10 jours	25-44	SSD	2020	02
707	MIT	0	0	0	1	11-30 jours	16-24	SSD	2020	02
708	endoc	0	0	0	1	11-30 jours	45-64	Hors SSD	2020	02
709	MIT	0	0	0	1	11-30 jours	65 et +	Hors SSD	2020	02
710	endoc	0	0	0	1	0-10 jours	45-64	SSD	2020	02
711	endoc	0	0	0	2	0-10 jours	25-44	SSD	2020	02
712	endoc	0	0	0	2	0-10 jours	65 et +	Hors SSD	2020	03
713	endoc	0	0	0	1	0-10 jours	45-64	SSD	2020	02
714	endoc	0	1	0	1	0-10 jours	45-64	SSD	2020	02
715	MIT	0	0	0	1	0-10 jours	65 et +	SSD	2020	02
716	endoc	0	0	0	1	0-10 jours	45-64	SSD	2020	02
717	endoc	0	1	0	2	0-10 jours	45-64	SSD	2020	02
718	endoc	0	1	0	2	0-10 jours	25-44	SSD	2020	02
719	endoc	0	0	0	2	11-30 jours	45-64	SSD	2020	03
720	endoc	0	0	0	1	0-10 jours	45-64	SSD	2020	02
722	MIT	0	0	0	2	0-10 jours	25-44	SSD	2020	02
723	MIT	0	0	0	2	0-10 jours	45-64	SSD	2020	02
724	endoc	0	1	0	1	0-10 jours	25-44	Hors SSD	2020	02
725	MIT	0	0	0	1	0-10 jours	65 et +	SSD	2020	02
726	MIT	0	0	0	1	0-10 jours	65 et +	SSD	2020	02
727	endoc	0	0	0	2	0-10 jours	25-44	Hors SSD	2020	02
728	MIT	0	1	0	1	0-10 jours	25-44	SSD	2020	02
729	endoc	0	1	0	1	11-30 jours	45-64	SSD	2020	03
730	MIT	0	0	0	2	0-10 jours	65 et +	SSD	2020	02
731	endoc	0	1	0	2	0-10 jours	45-64	SSD	2020	02
732	MIT	0	0	0	2	11-30 jours	45-64	SSD	2020	02
733	endoc	0	0	0	1	0-10 jours	45-64	SSD	2020	02
734	endoc	0	1	0	1	0-10 jours	45-64	SSD	2020	02
736	endoc	0	1	0	2	0-10 jours	45-64	SSD	2020	02
737	endoc	0	0	0	1	0-10 jours	45-64	SSD	2020	02
738	endoc	0	0	0	2	0-10 jours	25-44	SSD	2020	02
739	MIT	0	0	0	2	11-30 jours	45-64	SSD	2020	02
740	MIT	0	0	0	2	0-10 jours	25-44	SSD	2020	02
741	endoc	0	1	0	1	0-10 jours	25-44	Hors SSD	2020	02
743	endoc	0	1	0	1	plusde30j	45-64	SSD	2020	02
745	MIT	0	0	0	2	0-10 jours	65 et +	SSD	2020	02
747	endoc	0	0	0	1	0-10 jours	65 et +	SSD	2020	02
748	endoc	0	0	0	1	0-10 jours	25-44	SSD	2020	02
749	endoc	0	0	0	2	0-10 jours	45-64	SSD	2020	02
750	MIT	0	0	0	1	0-10 jours	65 et +	Hors SSD	2020	05
751	MIT	0	0	0	2	0-10 jours	65 et +	SSD	2020	02
752	endoc	0	0	0	1	0-10 jours	65 et +	SSD	2020	02
753	endoc	0	0	0	1	11-30 jours	65 et +	SSD	2020	02
754	MIT	0	0	0	2	0-10 jours	25-44	SSD	2020	02
755	MIT	0	0	0	1	0-10 jours	45-64	SSD	2020	02
756	endoc	0	0	0	2	0-10 jours	45-64	SSD	2020	03
757	endoc	0	0	0	1	0-10 jours	65 et +	SSD	2020	02
758	endoc	0	1	0	1	11-30 jours	16-24	SSD	2020	02
759	MIT	0	0	0	2	0-10 jours	45-64	SSD	2020	02
760	MIT	0	0	0	2	0-10 jours	65 et +	SSD	2020	02
761	MIT	0	0	0	2	0-10 jours	65 et +	SSD	2020	02
762	endoc	0	0	0	1	plusde30j	45-64	Hors SSD	2020	04
763	MIT	0	1	0	1	0-10 jours	45-64	SSD	2020	02
764	endoc	0	0	0	1	0-10 jours	25-44	SSD	2020	02
765	endoc	0	0	0	2	0-10 jours	45-64	SSD	2020	03
766	MIT	0	0	0	2	0-10 jours	65 et +	SSD	2020	02
767	endoc	0	0	0	1	0-10 jours	65 et +	SSD	2020	03
768	endoc	0	0	0	2	0-10 jours	45-64	SSD	2020	02
769	MIT	0	0	0	2	0-10 jours	65 et +	SSD	2020	02
770	MIT	0	0	0	1	0-10 jours	65 et +	SSD	2020	02
771	endoc	0	0	0	1	0-10 jours	65 et +	SSD	2020	03
772	endoc	0	1	0	1	0-10 jours	45-64	SSD	2020	02
773	MIT	0	1	0	2	0-10 jours	25-44	SSD	2020	03
774	endoc	0	1	0	1	0-10 jours	65 et +	SSD	2020	03
775	endoc	0	0	0	2	0-10 jours	65 et +	Hors SSD	2020	03
776	endoc	0	0	0	1	0-10 jours	45-64	SSD	2020	03
777	endoc	0	0	1	1	0-10 jours	65 et +	SSD	2020	03
778	endoc	0	1	0	1	0-10 jours	25-44	SSD	2020	03
779	endoc	0	1	0	2	0-10 jours	45-64	SSD	2020	03
780	endoc	0	1	0	2	0-10 jours	45-64	SSD	2020	03
781	endoc	0	0	0	2	0-10 jours	45-64	SSD	2020	03
782	endoc	0	0	0	1	11-30 jours	65 et +	SSD	2020	03
784	endoc	0	0	0	1	11-30 jours	65 et +	Hors SSD	2020	03
785	MIT	0	0	0	1	0-10 jours	25-44	SSD	2020	03
786	endoc	0	1	0	2	0-10 jours	45-64	SSD	2020	03
787	MIT	0	1	0	2	0-10 jours	65 et +	SSD	2020	03
788	MIT	0	0	0	1	0-10 jours	45-64	SSD	2020	03
789	endoc	0	1	0	1	0-10 jours	45-64	SSD	2020	03
790	endoc	0	1	0	1	0-10 jours	25-44	SSD	2020	03
791	endoc	0	1	0	1	0-10 jours	45-64	SSD	2020	03
792	endoc	0	0	0	1	11-30 jours	65 et +	SSD	2020	03
793	MIT	0	1	0	1	0-10 jours	25-44	SSD	2020	03
794	endoc	0	0	0	1	0-10 jours	65 et +	SSD	2020	03
795	endoc	0	1	0	2	0-10 jours	65 et +	SSD	2020	03
796	MIT	0	0	0	2	0-10 jours	45-64	Hors SSD	2020	03
797	MIT	0	0	0	1	0-10 jours	25-44	SSD	2020	03
798	MIT	0	0	0	1	0-10 jours	65 et +	SSD	2020	03
799	MIT	0	0	0	1	0-10 jours	45-64	SSD	2020	03
800	endoc	0	1	0	2	0-10 jours	45-64	SSD	2020	03
801	endoc	0	1	0	1	0-10 jours	45-64	SSD	2020	03
802	endoc	0	0	0	1	0-10 jours	65 et +	SSD	2020	03
803	endoc	0	0	0	1	0-10 jours	45-64	SSD	2020	03
804	endoc	0	0	0	2	0-10 jours	25-44	SSD	2020	03
805	endoc	0	1	0	2	0-10 jours	45-64	Hors SSD	2020	03
806	endoc	0	0	0	1	0-10 jours	25-44	SSD	2020	03
807	endoc	0	0	0	2	0-10 jours	45-64	SSD	2020	03
808	endoc	0	1	0	2	0-10 jours	16-24	SSD	2020	03
809	endoc	0	0	0	1	0-10 jours	45-64	SSD	2020	03
810	endoc	0	0	0	2	0-10 jours	65 et +	SSD	2020	03
811	endoc	0	1	0	1	0-10 jours	25-44	SSD	2020	03
812	endoc	0	0	0	1	0-10 jours	25-44	SSD	2020	03
813	MIT	0	0	0	2	0-10 jours	16-24	SSD	2020	03
814	endoc	0	0	0	1	0-10 jours	45-64	SSD	2020	03
815	endoc	0	0	0	1	0-10 jours	65 et +	SSD	2020	05
816	endoc	0	0	0	2	11-30 jours	65 et +	SSD	2020	03
817	endoc	0	0	0	1	plusde30j	25-44	SSD	2020	03
818	endoc	0	0	0	1	0-10 jours	25-44	SSD	2020	03
819	endoc	0	0	0	1	0-10 jours	45-64	Hors SSD	2020	03
820	endoc	0	0	0	1	0-10 jours	45-64	SSD	2020	03
821	endoc	0	0	0	2	0-10 jours	65 et +	SSD	2020	03
822	endoc	0	0	0	2	11-30 jours	65 et +	SSD	2020	03
823	endoc	0	0	0	1	0-10 jours	25-44	SSD	2020	03
824	endoc	0	1	0	2	0-10 jours	45-64	SSD	2020	03
825	endoc	0	0	0	1	11-30 jours	25-44	Hors SSD	2020	03
826	endoc	0	0	0	2	11-30 jours	65 et +	SSD	2020	03
827	endoc	0	0	0	1	0-10 jours	25-44	SSD	2020	03
828	endoc	0	0	0	1	11-30 jours	65 et +	SSD	2020	03
829	endoc	0	1	0	1	0-10 jours	45-64	SSD	2020	03
830	endoc	0	0	0	1	plusde30j	65 et +	SSD	2020	05
831	endoc	0	0	0	1	0-10 jours	45-64	SSD	2020	03
832	endoc	0	0	0	1	0-10 jours	25-44	SSD	2020	03
833	endoc	0	1	0	2	0-10 jours	65 et +	SSD	2020	03
834	endoc	0	1	0	2	0-10 jours	25-44	SSD	2020	03
835	endoc	0	0	0	2	11-30 jours	65 et +	SSD	2020	03
836	endoc	0	1	0	1	0-10 jours	16-24	SSD	2020	04
837	endoc	0	1	0	1	11-30 jours	65 et +	SSD	2020	04
838	endoc	0	0	0	2	0-10 jours	65 et +	SSD	2020	04
839	MIT	0	0	0	1	plusde30j	45-64	SSD	2020	05
840	MIT	0	0	0	2	0-10 jours	65 et +	SSD	2020	04
841	endoc	0	1	0	1	0-10 jours	65 et +	Hors SSD	2020	04
842	endoc	0	0	0	1	0-10 jours	45-64	Hors SSD	2020	04
843	MIT	0	0	0	2	plusde30j	65 et +	SSD	2020	05
844	endoc	0	1	0	1	0-10 jours	65 et +	SSD	2020	04
845	endoc	0	0	0	1	plusde30j	45-64	SSD	2020	04
846	endoc	0	1	0	1	11-30 jours	45-64	SSD	2020	04
847	endoc	0	0	0	1	11-30 jours	45-64	SSD	2020	04
848	endoc	0	1	0	2	11-30 jours	65 et +	SSD	2020	04
849	MIT	0	0	0	1	plusde30j	65 et +	SSD	2020	05
850	endoc	0	0	0	2	0-10 jours	65 et +	SSD	2020	04
851	endoc	0	1	0	2	0-10 jours	45-64	SSD	2020	04
852	endoc	0	0	1	1	11-30 jours	65 et +	SSD	2020	04
854	endoc	0	0	0	2	11-30 jours	25-44	SSD	2020	04
855	MIT	0	0	0	1	plusde30j	65 et +	SSD	2020	05
856	MIT	0	0	0	1	plusde30j	45-64	SSD	2020	05
857	endoc	0	0	0	1	0-10 jours	45-64	SSD	2020	04
858	MIT	0	0	0	2	11-30 jours	65 et +	SSD	2020	04
859	endoc	0	0	0	2	11-30 jours	16-24	SSD	2020	04
860	endoc	0	0	0	1	11-30 jours	65 et +	SSD	2020	04
861	endoc	0	0	0	1	plusde30j	65 et +	SSD	2020	05
862	endoc	0	0	0	1	11-30 jours	65 et +	SSD	2020	04
863	endoc	0	1	0	2	0-10 jours	25-44	SSD	2020	04
864	endoc	0	0	0	2	0-10 jours	25-44	SSD	2020	04
865	MIT	0	0	1	2	11-30 jours	65 et +	SSD	2020	04
866	endoc	0	1	0	2	11-30 jours	45-64	SSD	2020	05
867	endoc	0	0	0	2	0-10 jours	45-64	Hors SSD	2020	04
868	endoc	0	1	0	1	0-10 jours	45-64	SSD	2020	05
869	endoc	0	1	0	1	0-10 jours	45-64	SSD	2020	04
870	MIT	0	1	0	2	11-30 jours	45-64	SSD	2020	05
871	endoc	0	0	0	2	0-10 jours	25-44	SSD	2020	05
872	endoc	0	0	0	1	0-10 jours	45-64	SSD	2020	05
873	endoc	0	1	0	2	0-10 jours	45-64	SSD	2020	05
874	endoc	0	1	0	2	11-30 jours	25-44	SSD	2020	05
875	endoc	0	0	0	1	0-10 jours	65 et +	SSD	2020	05
876	endoc	0	0	0	2	0-10 jours	45-64	SSD	2020	07
877	endoc	0	0	0	1	0-10 jours	45-64	SSD	2020	05
878	MIT	0	1	0	1	11-30 jours	45-64	SSD	2020	05
880	endoc	0	0	0	2	11-30 jours	25-44	SSD	2020	06
881	endoc	0	1	0	1	0-10 jours	25-44	SSD	2020	05
882	endoc	0	0	0	1	0-10 jours	45-64	SSD	2020	05
883	endoc	0	0	0	2	0-10 jours	45-64	SSD	2020	05
884	endoc	0	0	0	1	0-10 jours	45-64	SSD	2020	05
885	endoc	0	0	0	1	0-10 jours	65 et +	SSD	2020	05
886	endoc	0	1	0	1	11-30 jours	65 et +	SSD	2020	05
887	endoc	0	0	0	1	11-30 jours	45-64	SSD	2020	06
888	endoc	0	0	0	1	0-10 jours	45-64	Hors SSD	2020	05
889	endoc	0	1	0	2	0-10 jours	25-44	SSD	2020	05
890	endoc	0	0	0	1	0-10 jours	65 et +	SSD	2020	05
891	endoc	0	0	0	2	0-10 jours	65 et +	SSD	2020	05
892	endoc	0	0	0	1	0-10 jours	45-64	SSD	2020	05
893	endoc	0	1	0	2	0-10 jours	45-64	SSD	2020	05
894	endoc	0	0	0	1	0-10 jours	45-64	SSD	2020	05
895	endoc	0	1	0	1	0-10 jours	25-44	SSD	2020	05
896	endoc	0	1	0	2	11-30 jours	45-64	Hors SSD	2020	05
897	MIT	0	0	0	1	11-30 jours	45-64	SSD	2020	06
898	endoc	0	1	0	1	0-10 jours	25-44	SSD	2020	05
899	endoc	0	0	0	1	0-10 jours	45-64	Hors SSD	2020	05
900	MIT	0	1	0	1	11-30 jours	65 et +	SSD	2020	06
901	MIT	0	0	1	2	11-30 jours	65 et +	SSD	2020	05
902	endoc	0	0	0	1	0-10 jours	16-24	Hors SSD	2020	05
903	endoc	0	1	0	1	0-10 jours	25-44	SSD	2020	05
904	endoc	0	0	0	1	11-30 jours	65 et +	SSD	2020	05
905	endoc	0	1	0	1	0-10 jours	16-24	Hors SSD	2020	05
906	endoc	0	1	0	2	0-10 jours	25-44	Hors SSD	2020	05
907	endoc	0	0	0	1	0-10 jours	65 et +	Hors SSD	2020	05
908	endoc	0	1	0	1	0-10 jours	16-24	SSD	2020	05
909	MIT	0	0	0	1	plusde30j	65 et +	SSD	2020	06
910	endoc	0	0	0	1	0-10 jours	25-44	SSD	2020	05
911	endoc	0	0	0	1	0-10 jours	25-44	SSD	2020	05
912	endoc	0	1	0	1	11-30 jours	65 et +	SSD	2020	05
913	endoc	0	1	0	2	0-10 jours	45-64	SSD	2020	05
914	endoc	0	1	0	2	0-10 jours	25-44	SSD	2020	05
915	endoc	0	1	0	1	0-10 jours	25-44	SSD	2020	05
916	endoc	0	1	0	1	0-10 jours	65 et +	SSD	2020	05
917	MIT	0	0	0	1	11-30 jours	16-24	SSD	2020	06
918	endoc	0	0	0	1	0-10 jours	25-44	SSD	2020	06
919	endoc	0	0	0	2	0-10 jours	45-64	SSD	2020	06
921	endoc	0	1	0	1	0-10 jours	45-64	SSD	2020	06
922	MIT	0	1	0	1	11-30 jours	45-64	SSD	2020	06
923	endoc	0	0	0	1	0-10 jours	65 et +	SSD	2020	06
924	endoc	0	1	0	1	0-10 jours	25-44	SSD	2020	06
925	endoc	0	0	0	1	0-10 jours	45-64	SSD	2020	06
926	endoc	0	0	0	2	0-10 jours	45-64	SSD	2020	06
927	endoc	0	0	0	1	0-10 jours	65 et +	SSD	2020	06
928	endoc	0	1	0	2	0-10 jours	45-64	SSD	2020	06
929	endoc	0	0	0	1	0-10 jours	65 et +	SSD	2020	06
930	endoc	0	0	0	2	0-10 jours	45-64	SSD	2020	06
931	endoc	0	0	0	2	0-10 jours	65 et +	SSD	2020	06
932	endoc	0	0	0	1	0-10 jours	45-64	SSD	2020	06
933	endoc	0	1	0	1	0-10 jours	45-64	SSD	2020	06
934	endoc	0	0	0	1	0-10 jours	65 et +	Hors SSD	2020	06
935	MIT	0	0	0	2	0-10 jours	65 et +	SSD	2020	06
936	endoc	0	0	0	1	0-10 jours	16-24	SSD	2020	06
938	endoc	0	0	0	1	0-10 jours	45-64	SSD	2020	06
939	endoc	0	1	0	1	0-10 jours	45-64	Hors SSD	2020	06
940	endoc	0	0	0	2	0-10 jours	45-64	SSD	2020	06
942	endoc	0	0	0	1	0-10 jours	65 et +	SSD	2020	06
943	endoc	0	0	0	1	0-10 jours	45-64	Hors SSD	2020	06
944	endoc	0	1	0	1	0-10 jours	65 et +	SSD	2020	06
945	endoc	0	1	0	2	11-30 jours	45-64	Hors SSD	2020	06
946	MIT	0	0	0	1	0-10 jours	45-64	SSD	2020	06
947	endoc	0	0	0	1	0-10 jours	65 et +	Hors SSD	2020	06
948	endoc	0	0	0	2	0-10 jours	16-24	SSD	2020	06
949	endoc	0	0	0	2	0-10 jours	45-64	SSD	2020	06
950	endoc	0	0	0	1	0-10 jours	65 et +	Hors SSD	2020	06
951	endoc	0	1	0	2	0-10 jours	25-44	SSD	2020	06
952	endoc	0	0	0	2	0-10 jours	25-44	SSD	2020	06
953	endoc	0	0	0	1	0-10 jours	65 et +	SSD	2020	06
954	endoc	0	0	0	2	0-10 jours	25-44	SSD	2020	06
955	MIT	0	0	0	1	0-10 jours	45-64	Hors SSD	2020	06
956	endoc	0	1	0	2	0-10 jours	16-24	Hors SSD	2020	06
957	endoc	0	0	0	1	0-10 jours	45-64	SSD	2020	06
959	endoc	0	0	0	1	0-10 jours	45-64	SSD	2020	06
960	endoc	0	1	0	1	0-10 jours	25-44	Hors SSD	2020	06
961	endoc	0	0	0	2	0-10 jours	16-24	SSD	2020	06
962	MIT	0	1	0	2	0-10 jours	16-24	SSD	2020	06
964	endoc	0	0	0	1	0-10 jours	25-44	SSD	2020	06
966	endoc	0	1	0	1	11-30 jours	45-64	SSD	2020	06
968	MIT	0	1	0	1	0-10 jours	65 et +	SSD	2020	06
970	MIT	0	1	0	2	0-10 jours	25-44	SSD	2020	06
971	endoc	0	0	0	2	0-10 jours	45-64	SSD	2020	06
972	MIT	0	0	0	2	0-10 jours	65 et +	SSD	2020	06
973	MIT	0	1	0	1	0-10 jours	45-64	SSD	2020	06
974	endoc	0	1	0	2	0-10 jours	45-64	SSD	2020	06
975	endoc	0	1	0	2	0-10 jours	45-64	SSD	2020	06
976	endoc	0	0	0	2	0-10 jours	65 et +	SSD	2020	06
977	endoc	0	1	0	1	0-10 jours	45-64	SSD	2020	06
978	endoc	0	0	0	2	0-10 jours	45-64	SSD	2020	06
979	endoc	0	1	0	1	0-10 jours	25-44	Hors SSD	2020	06
980	endoc	0	0	0	1	0-10 jours	25-44	SSD	2020	06
982	endoc	0	0	0	2	0-10 jours	45-64	SSD	2020	06
983	endoc	0	0	0	2	0-10 jours	65 et +	SSD	2020	06
984	MIT	0	1	0	1	0-10 jours	25-44	SSD	2020	06
985	endoc	0	0	0	1	0-10 jours	45-64	SSD	2020	06
986	endoc	0	0	0	1	plusde30j	65 et +	Hors SSD	2020	06
987	MIT	0	0	0	1	0-10 jours	45-64	SSD	2020	06
988	endoc	0	0	0	1	0-10 jours	16-24	SSD	2020	06
989	MIT	0	0	0	1	0-10 jours	16-24	Hors SSD	2020	06
990	endoc	0	1	0	2	11-30 jours	45-64	SSD	2020	07
993	endoc	0	1	0	1	0-10 jours	45-64	SSD	2020	06
994	endoc	0	0	0	2	0-10 jours	65 et +	SSD	2020	06
995	endoc	0	1	0	1	0-10 jours	45-64	SSD	2020	06
996	endoc	0	0	0	1	0-10 jours	45-64	SSD	2020	06
997	endoc	0	0	0	1	0-10 jours	65 et +	SSD	2020	06
998	MIT	0	0	0	2	0-10 jours	65 et +	SSD	2020	06
999	MIT	0	0	0	2	0-10 jours	65 et +	SSD	2020	06
1001	MIT	0	1	0	1	11-30 jours	45-64	SSD	2020	06
1003	endoc	0	0	0	2	0-10 jours	65 et +	SSD	2020	06
1005	MIT	0	0	0	1	0-10 jours	45-64	SSD	2020	06
1007	endoc	0	1	0	2	0-10 jours	45-64	SSD	2020	06
1008	MIT	0	0	0	1	11-30 jours	45-64	SSD	2020	06
1009	endoc	0	0	0	1	0-10 jours	65 et +	SSD	2020	06
1010	MIT	0	0	0	1	0-10 jours	25-44	SSD	2020	06
1011	endoc	0	1	0	2	0-10 jours	45-64	SSD	2020	06
1012	endoc	0	0	0	1	0-10 jours	65 et +	SSD	2020	06
1013	endoc	0	0	0	2	0-10 jours	65 et +	SSD	2020	06
1014	endoc	0	0	0	1	0-10 jours	25-44	SSD	2020	06
1015	endoc	0	0	0	2	0-10 jours	45-64	SSD	2020	06
1016	MIT	0	0	0	1	11-30 jours	65 et +	SSD	2020	07
1017	endoc	0	0	0	1	0-10 jours	65 et +	SSD	2020	06
1018	MIT	0	0	1	1	0-10 jours	65 et +	Hors SSD	2020	06
1019	MIT	0	0	0	1	0-10 jours	65 et +	SSD	2020	07
1020	MIT	0	1	0	1	0-10 jours	25-44	SSD	2020	07
1021	MIT	0	0	0	2	plusde30j	45-64	SSD	2020	06
1022	endoc	0	0	0	2	11-30 jours	65 et +	SSD	2020	07
1023	endoc	0	0	0	2	0-10 jours	45-64	SSD	2020	07
1024	endoc	0	0	0	1	11-30 jours	65 et +	SSD	2020	07
1025	endoc	0	0	0	1	0-10 jours	45-64	Hors SSD	2020	07
1026	endoc	0	1	0	2	0-10 jours	45-64	SSD	2020	07
1027	endoc	0	0	0	1	0-10 jours	65 et +	SSD	2020	07
1028	endoc	0	1	0	1	0-10 jours	25-44	SSD	2020	07
1029	endoc	0	1	0	2	0-10 jours	16-24	SSD	2020	07
1030	endoc	0	1	0	2	0-10 jours	45-64	SSD	2020	07
1031	endoc	0	1	0	1	11-30 jours	45-64	SSD	2020	07
1032	MIT	0	1	0	1	0-10 jours	25-44	Hors SSD	2020	07
1033	endoc	0	0	0	1	0-10 jours	25-44	SSD	2020	07
1034	endoc	0	0	0	2	0-10 jours	45-64	SSD	2020	07
1035	endoc	0	0	0	2	0-10 jours	45-64	Hors SSD	2020	07
1036	endoc	0	0	0	1	0-10 jours	45-64	SSD	2020	07
1037	endoc	0	0	0	2	0-10 jours	65 et +	SSD	2020	07
1038	endoc	0	0	0	1	0-10 jours	65 et +	SSD	2020	07
1039	endoc	0	0	0	2	0-10 jours	45-64	SSD	2020	07
1040	MIT	0	1	0	1	11-30 jours	45-64	Hors SSD	2020	07
1041	MIT	0	1	0	1	11-30 jours	25-44	SSD	2020	07
1042	endoc	0	1	0	2	0-10 jours	45-64	Hors SSD	2020	07
1043	endoc	0	1	0	1	0-10 jours	65 et +	SSD	2020	07
1044	MIT	0	0	0	1	11-30 jours	45-64	SSD	2020	07
1045	endoc	0	1	0	1	0-10 jours	45-64	SSD	2020	07
1046	endoc	0	1	0	1	0-10 jours	45-64	SSD	2020	07
1048	endoc	0	0	0	1	0-10 jours	25-44	SSD	2020	07
1049	endoc	0	0	0	1	0-10 jours	45-64	SSD	2020	07
1050	MIT	0	0	0	2	0-10 jours	25-44	SSD	2020	07
1051	MIT	0	1	0	1	0-10 jours	25-44	SSD	2020	07
1052	MIT	0	0	0	1	11-30 jours	45-64	SSD	2020	07
1053	MIT	0	1	0	1	11-30 jours	25-44	SSD	2020	07
1054	endoc	0	0	0	1	0-10 jours	65 et +	SSD	2020	07
1055	endoc	0	0	0	1	0-10 jours	45-64	SSD	2020	07
1057	endoc	0	0	0	2	0-10 jours	25-44	SSD	2020	07
1058	endoc	0	0	0	1	0-10 jours	25-44	SSD	2020	07
1059	MIT	0	0	0	1	0-10 jours	65 et +	SSD	2020	07
1060	MIT	0	0	0	2	11-30 jours	45-64	SSD	2020	07
1061	endoc	0	1	0	1	0-10 jours	16-24	SSD	2020	07
1062	endoc	0	1	0	1	11-30 jours	25-44	SSD	2020	07
1063	endoc	0	0	0	1	0-10 jours	45-64	SSD	2020	07
1064	endoc	0	0	0	2	0-10 jours	25-44	SSD	2020	07
1065	endoc	0	0	0	1	11-30 jours	25-44	SSD	2020	07
1066	MIT	0	0	0	2	0-10 jours	25-44	Hors SSD	2020	07
1067	endoc	0	1	0	1	0-10 jours	16-24	SSD	2020	07
1068	endoc	0	0	0	2	0-10 jours	45-64	Hors SSD	2020	07
1069	endoc	0	0	0	1	0-10 jours	45-64	SSD	2020	07
1070	endoc	0	0	0	1	0-10 jours	45-64	Hors SSD	2020	07
1071	MIT	0	1	0	1	0-10 jours	25-44	SSD	2020	07
1072	endoc	0	0	0	2	11-30 jours	45-64	SSD	2020	07
1073	endoc	0	0	0	1	0-10 jours	65 et +	Hors SSD	2020	07
1074	endoc	0	0	1	1	0-10 jours	65 et +	Hors SSD	2020	07
1075	endoc	0	0	0	2	0-10 jours	45-64	SSD	2020	07
1076	endoc	0	0	0	2	0-10 jours	65 et +	SSD	2020	07
1077	endoc	0	0	0	1	0-10 jours	25-44	SSD	2020	07
1078	endoc	0	0	0	1	0-10 jours	65 et +	SSD	2020	07
1079	endoc	0	1	0	2	0-10 jours	65 et +	SSD	2020	07
1080	endoc	0	1	0	1	0-10 jours	45-64	SSD	2020	07
1081	MIT	0	0	0	1	0-10 jours	45-64	SSD	2020	07
1082	endoc	0	1	0	1	0-10 jours	45-64	SSD	2020	07
1083	endoc	0	0	0	2	0-10 jours	45-64	SSD	2020	07
1084	endoc	0	1	0	1	0-10 jours	45-64	SSD	2020	07
1085	endoc	0	0	0	1	0-10 jours	25-44	SSD	2020	07
1086	MIT	0	0	0	2	0-10 jours	45-64	Hors SSD	2020	07
1087	endoc	0	0	0	1	0-10 jours	65 et +	SSD	2020	07
1088	endoc	0	1	0	2	0-10 jours	65 et +	SSD	2020	07
1089	endoc	0	0	0	1	0-10 jours	25-44	SSD	2020	07
1090	endoc	0	0	0	2	0-10 jours	25-44	SSD	2020	07
1091	MIT	0	0	0	2	0-10 jours	45-64	SSD	2020	07
1092	endoc	0	0	0	1	plusde30j	45-64	SSD	2020	07
1093	endoc	0	0	0	1	0-10 jours	65 et +	Hors SSD	2020	07
1094	MIT	0	0	0	2	0-10 jours	45-64	SSD	2020	07
1095	endoc	0	0	0	1	11-30 jours	65 et +	SSD	2020	07
1096	endoc	0	1	0	1	0-10 jours	45-64	SSD	2020	07
1097	MIT	0	0	1	1	0-10 jours	65 et +	SSD	2020	07
1098	endoc	0	0	0	1	0-10 jours	45-64	Hors SSD	2020	07
1099	endoc	0	0	0	1	0-10 jours	45-64	SSD	2020	07
1100	endoc	0	0	0	1	0-10 jours	45-64	SSD	2020	07
1101	endoc	0	1	0	1	11-30 jours	45-64	SSD	2020	08
1102	MIT	0	1	0	1	11-30 jours	25-44	SSD	2020	07
1103	endoc	0	1	0	1	0-10 jours	25-44	SSD	2020	07
1104	endoc	0	1	0	2	0-10 jours	45-64	SSD	2020	07
1105	MIT	0	1	0	1	0-10 jours	45-64	SSD	2020	07
1106	MIT	0	0	0	2	plusde30j	45-64	SSD	2020	07
1107	endoc	0	0	0	2	0-10 jours	45-64	SSD	2020	07
1108	endoc	0	0	0	2	0-10 jours	25-44	SSD	2020	07
1109	MIT	0	1	0	2	11-30 jours	25-44	SSD	2020	07
1110	MIT	0	0	0	1	11-30 jours	45-64	SSD	2020	08
1111	MIT	0	0	0	1	0-10 jours	45-64	Hors SSD	2020	08
1112	endoc	0	0	0	2	0-10 jours	45-64	Hors SSD	2020	08
1113	endoc	0	0	0	2	0-10 jours	45-64	SSD	2020	08
1114	endoc	0	1	0	1	0-10 jours	25-44	Hors SSD	2020	08
1115	endoc	0	0	0	1	0-10 jours	65 et +	SSD	2020	08
1116	endoc	0	0	0	1	0-10 jours	25-44	SSD	2020	08
1117	endoc	0	0	0	2	0-10 jours	65 et +	Hors SSD	2020	08
1118	endoc	0	1	0	1	0-10 jours	65 et +	SSD	2020	08
1119	endoc	0	1	0	1	0-10 jours	25-44	Hors SSD	2020	08
1120	MIT	0	0	0	2	11-30 jours	25-44	SSD	2020	08
1121	endoc	0	0	0	1	0-10 jours	25-44	Hors SSD	2020	08
1122	endoc	0	0	0	1	0-10 jours	45-64	SSD	2020	08
1123	endoc	0	0	0	1	0-10 jours	45-64	SSD	2020	08
1124	MIT	0	1	0	1	0-10 jours	45-64	Hors SSD	2020	08
1125	MIT	0	1	0	2	11-30 jours	25-44	Hors SSD	2020	08
1126	endoc	0	0	0	1	0-10 jours	65 et +	SSD	2020	08
1127	endoc	0	0	0	1	0-10 jours	45-64	SSD	2020	08
1128	MIT	0	0	0	2	0-10 jours	65 et +	SSD	2020	08
1129	endoc	0	0	0	1	0-10 jours	16-24	SSD	2020	08
1130	endoc	0	0	0	1	0-10 jours	25-44	Hors SSD	2020	08
1131	endoc	0	1	0	1	0-10 jours	65 et +	SSD	2020	08
1132	endoc	0	1	0	1	0-10 jours	25-44	SSD	2020	08
1133	MIT	0	0	0	2	0-10 jours	45-64	SSD	2020	08
1134	endoc	0	1	0	2	0-10 jours	25-44	SSD	2020	08
1135	MIT	0	1	0	1	0-10 jours	25-44	SSD	2020	08
1136	endoc	0	0	0	1	0-10 jours	25-44	SSD	2020	08
1138	endoc	0	1	0	1	0-10 jours	45-64	SSD	2020	08
1139	MIT	0	0	0	1	0-10 jours	65 et +	SSD	2020	08
1140	endoc	0	0	0	1	0-10 jours	65 et +	SSD	2020	08
1141	endoc	0	0	0	1	0-10 jours	65 et +	SSD	2020	08
1142	endoc	0	0	0	1	0-10 jours	65 et +	SSD	2020	08
1143	MIT	0	0	0	2	0-10 jours	65 et +	SSD	2020	08
1144	MIT	0	0	0	1	0-10 jours	25-44	SSD	2020	08
1145	endoc	0	1	0	2	0-10 jours	65 et +	Hors SSD	2020	08
1146	endoc	0	1	0	1	0-10 jours	65 et +	Hors SSD	2020	08
1147	endoc	0	1	0	1	11-30 jours	65 et +	SSD	2020	08
1148	MIT	0	0	0	1	0-10 jours	65 et +	SSD	2020	08
1149	endoc	0	1	0	1	11-30 jours	45-64	SSD	2020	08
1150	MIT	0	1	0	1	0-10 jours	25-44	SSD	2020	08
1151	MIT	0	1	0	1	11-30 jours	65 et +	Hors SSD	2020	08
1152	MIT	0	1	0	2	0-10 jours	25-44	SSD	2020	08
1153	endoc	0	0	0	1	0-10 jours	65 et +	SSD	2020	08
1154	endoc	0	1	0	2	0-10 jours	25-44	SSD	2020	08
1155	endoc	0	0	0	2	0-10 jours	45-64	SSD	2020	08
1156	endoc	0	0	0	2	0-10 jours	65 et +	SSD	2020	08
1157	endoc	0	0	0	1	0-10 jours	45-64	Hors SSD	2020	08
1158	endoc	0	0	0	1	0-10 jours	65 et +	SSD	2020	08
1159	MIT	0	0	0	1	0-10 jours	45-64	SSD	2020	08
1160	endoc	0	0	0	1	0-10 jours	25-44	SSD	2020	08
1161	endoc	0	1	0	1	0-10 jours	45-64	SSD	2020	08
1162	MIT	0	1	0	1	0-10 jours	45-64	SSD	2020	08
1164	endoc	0	1	0	1	0-10 jours	25-44	SSD	2020	08
1165	endoc	0	1	0	2	0-10 jours	25-44	SSD	2020	08
1166	endoc	0	1	0	1	0-10 jours	25-44	SSD	2020	08
1167	endoc	0	0	0	1	0-10 jours	65 et +	SSD	2020	08
1168	MIT	0	1	0	1	11-30 jours	25-44	SSD	2020	08
1169	endoc	0	1	0	2	0-10 jours	25-44	SSD	2020	08
1170	MIT	0	0	0	2	0-10 jours	25-44	SSD	2020	08
1171	endoc	0	0	0	1	0-10 jours	45-64	SSD	2020	08
1172	MIT	0	0	0	2	0-10 jours	45-64	SSD	2020	08
1173	endoc	0	0	0	1	0-10 jours	25-44	Hors SSD	2020	08
1174	endoc	0	0	0	2	0-10 jours	16-24	SSD	2020	08
1175	endoc	0	0	0	1	0-10 jours	65 et +	SSD	2020	08
1176	endoc	0	1	0	1	0-10 jours	45-64	SSD	2020	08
1177	endoc	0	1	0	2	0-10 jours	45-64	Hors SSD	2020	08
1178	MIT	0	0	0	1	0-10 jours	65 et +	SSD	2020	08
1179	endoc	0	0	0	1	0-10 jours	25-44	Hors SSD	2020	08
1180	endoc	0	1	0	1	0-10 jours	45-64	SSD	2020	08
1181	endoc	0	0	0	2	0-10 jours	65 et +	SSD	2020	08
1182	endoc	0	0	0	1	0-10 jours	65 et +	SSD	2020	08
1184	MIT	0	1	0	1	0-10 jours	45-64	SSD	2020	08
1185	MIT	0	0	0	1	11-30 jours	25-44	SSD	2020	09
1186	MIT	0	0	0	1	11-30 jours	25-44	Hors SSD	2020	08
1187	endoc	0	1	0	1	0-10 jours	25-44	Hors SSD	2020	08
1188	endoc	0	0	0	2	0-10 jours	16-24	SSD	2020	08
1191	MIT	0	0	1	1	11-30 jours	65 et +	SSD	2020	08
1192	endoc	0	1	0	1	11-30 jours	45-64	SSD	2020	08
1193	endoc	0	0	0	1	0-10 jours	16-24	Hors SSD	2020	08
1194	endoc	0	0	0	2	0-10 jours	25-44	SSD	2020	08
1195	endoc	0	1	0	2	11-30 jours	45-64	SSD	2020	08
1196	endoc	0	0	0	2	11-30 jours	65 et +	Hors SSD	2020	09
1197	endoc	0	1	0	1	11-30 jours	45-64	SSD	2020	08
1198	endoc	0	0	0	2	0-10 jours	45-64	SSD	2020	08
1199	endoc	0	0	0	1	0-10 jours	65 et +	SSD	2020	08
1200	endoc	0	1	0	2	0-10 jours	45-64	SSD	2020	08
1201	endoc	0	1	0	1	0-10 jours	25-44	SSD	2020	08
1202	endoc	0	1	0	1	0-10 jours	45-64	SSD	2020	08
1203	endoc	0	1	0	2	0-10 jours	25-44	SSD	2020	08
1204	endoc	0	0	0	2	0-10 jours	45-64	SSD	2020	08
1205	endoc	0	0	0	1	0-10 jours	45-64	SSD	2020	09
1207	endoc	0	0	0	1	0-10 jours	45-64	SSD	2020	08
1208	endoc	0	0	0	2	0-10 jours	45-64	SSD	2020	08
1209	endoc	0	0	0	1	0-10 jours	25-44	Hors SSD	2020	09
1210	endoc	0	1	0	2	0-10 jours	45-64	SSD	2020	09
1211	endoc	0	1	0	2	0-10 jours	45-64	SSD	2020	09
1212	endoc	0	0	0	1	0-10 jours	65 et +	SSD	2020	09
1214	endoc	0	0	0	1	0-10 jours	65 et +	SSD	2020	09
1215	endoc	0	0	0	1	0-10 jours	25-44	Hors SSD	2020	09
1216	endoc	0	0	0	2	0-10 jours	45-64	SSD	2020	12
1217	endoc	0	1	0	2	0-10 jours	16-24	Hors SSD	2020	09
1218	endoc	0	1	0	2	0-10 jours	65 et +	SSD	2020	09
1219	endoc	0	0	0	1	11-30 jours	65 et +	SSD	2020	09
1220	endoc	0	0	0	1	0-10 jours	45-64	SSD	2020	09
1221	endoc	0	0	0	1	0-10 jours	45-64	SSD	2020	09
1222	endoc	0	0	0	1	0-10 jours	45-64	Hors SSD	2020	09
1223	MIT	0	0	0	2	0-10 jours	25-44	SSD	2020	09
1224	MIT	0	0	0	1	0-10 jours	45-64	SSD	2020	09
1225	endoc	0	1	0	2	0-10 jours	65 et +	SSD	2020	09
1226	endoc	0	1	0	1	0-10 jours	25-44	SSD	2020	09
1227	MIT	0	1	0	1	0-10 jours	25-44	Hors SSD	2020	09
1228	MIT	0	1	0	2	0-10 jours	45-64	SSD	2020	09
1229	endoc	0	1	0	1	0-10 jours	45-64	SSD	2020	09
1230	endoc	0	0	0	1	0-10 jours	45-64	SSD	2020	09
1231	endoc	0	1	1	1	0-10 jours	45-64	SSD	2020	09
1232	endoc	0	0	0	1	11-30 jours	65 et +	Hors SSD	2020	09
1233	endoc	0	0	0	1	0-10 jours	16-24	SSD	2020	09
1234	endoc	0	0	0	2	0-10 jours	45-64	SSD	2020	09
1235	MIT	0	0	0	1	0-10 jours	65 et +	SSD	2020	09
1236	MIT	0	0	0	1	11-30 jours	45-64	SSD	2020	09
1237	MIT	0	0	0	1	0-10 jours	25-44	SSD	2020	09
1238	MIT	0	0	0	1	plusde30j	65 et +	SSD	2020	09
1239	endoc	0	1	0	1	11-30 jours	16-24	SSD	2020	09
1240	endoc	0	0	0	2	0-10 jours	45-64	SSD	2020	09
1241	endoc	0	0	0	2	0-10 jours	45-64	SSD	2020	09
1242	endoc	0	1	0	1	0-10 jours	45-64	Hors SSD	2020	09
1243	MIT	0	1	0	1	11-30 jours	45-64	SSD	2020	09
1244	MIT	0	1	0	1	0-10 jours	25-44	Hors SSD	2020	09
1245	endoc	0	1	0	2	0-10 jours	45-64	SSD	2020	09
1246	endoc	0	1	0	2	0-10 jours	25-44	SSD	2020	09
1247	endoc	0	1	0	1	11-30 jours	45-64	SSD	2020	09
1248	endoc	0	0	0	1	0-10 jours	25-44	SSD	2020	09
1249	MIT	0	0	0	1	11-30 jours	45-64	SSD	2020	09
1250	endoc	0	0	0	1	0-10 jours	65 et +	SSD	2020	09
1251	endoc	0	1	0	2	0-10 jours	45-64	SSD	2020	09
1252	endoc	0	1	0	1	0-10 jours	65 et +	SSD	2020	09
1253	endoc	0	0	0	2	0-10 jours	65 et +	Hors SSD	2020	09
1254	endoc	0	1	0	2	11-30 jours	65 et +	SSD	2020	09
1255	MIT	0	0	0	1	0-10 jours	45-64	SSD	2020	09
1256	endoc	0	0	0	2	0-10 jours	65 et +	SSD	2020	09
1257	endoc	0	1	0	2	0-10 jours	45-64	SSD	2020	09
1258	endoc	0	0	0	1	0-10 jours	45-64	Hors SSD	2020	09
1259	endoc	0	0	0	2	0-10 jours	65 et +	SSD	2020	09
1261	endoc	0	0	0	2	0-10 jours	45-64	SSD	2020	09
1262	endoc	0	0	0	1	0-10 jours	65 et +	SSD	2020	09
1263	endoc	0	0	0	2	11-30 jours	45-64	SSD	2020	10
1264	MIT	0	0	0	2	0-10 jours	25-44	SSD	2020	09
1265	endoc	0	0	0	2	0-10 jours	45-64	SSD	2020	09
1266	endoc	0	0	1	2	0-10 jours	65 et +	SSD	2020	09
1267	endoc	0	0	0	1	0-10 jours	65 et +	SSD	2020	09
1268	endoc	0	1	0	1	0-10 jours	45-64	SSD	2020	09
1270	endoc	0	0	0	2	11-30 jours	45-64	SSD	2020	09
1271	MIT	0	0	0	1	0-10 jours	45-64	SSD	2020	09
1272	endoc	0	0	0	1	0-10 jours	65 et +	SSD	2020	09
1273	MIT	0	0	0	1	0-10 jours	25-44	SSD	2020	09
1274	endoc	0	1	0	2	11-30 jours	45-64	Hors SSD	2020	09
1275	endoc	0	1	0	2	0-10 jours	45-64	SSD	2020	09
1276	endoc	0	0	0	1	0-10 jours	65 et +	SSD	2020	09
1277	endoc	0	1	0	2	0-10 jours	45-64	SSD	2020	09
1278	endoc	0	1	0	1	0-10 jours	65 et +	SSD	2020	09
1280	endoc	0	1	0	2	0-10 jours	25-44	SSD	2020	09
1281	endoc	0	1	0	1	0-10 jours	25-44	SSD	2020	09
1282	MIT	0	0	0	1	0-10 jours	45-64	SSD	2020	09
1283	endoc	0	0	0	1	0-10 jours	45-64	SSD	2020	09
1284	endoc	0	0	0	2	0-10 jours	25-44	SSD	2020	09
1285	endoc	0	0	0	2	11-30 jours	65 et +	SSD	2020	09
1286	MIT	0	0	1	2	0-10 jours	45-64	SSD	2020	09
1288	endoc	0	0	0	1	0-10 jours	45-64	SSD	2020	09
1289	endoc	0	0	0	1	0-10 jours	65 et +	SSD	2020	09
1290	MIT	0	0	0	1	0-10 jours	65 et +	SSD	2020	09
1291	endoc	0	0	0	1	0-10 jours	65 et +	SSD	2020	09
1292	endoc	0	0	0	1	0-10 jours	65 et +	SSD	2020	09
1293	endoc	0	0	0	1	0-10 jours	65 et +	SSD	2020	09
1294	MIT	0	1	0	1	0-10 jours	16-24	SSD	2020	09
1296	endoc	0	0	0	2	11-30 jours	65 et +	SSD	2020	10
1297	endoc	0	0	0	2	11-30 jours	45-64	SSD	2020	10
1298	endoc	0	0	0	1	0-10 jours	45-64	Hors SSD	2020	09
1299	endoc	0	0	0	2	0-10 jours	25-44	Hors SSD	2020	09
1300	endoc	0	0	0	1	0-10 jours	65 et +	SSD	2020	09
1301	endoc	0	1	0	1	0-10 jours	45-64	Hors SSD	2020	09
1302	endoc	0	0	0	1	0-10 jours	45-64	SSD	2020	10
1303	MIT	0	0	0	1	11-30 jours	45-64	SSD	2020	09
1306	endoc	0	1	0	1	0-10 jours	25-44	SSD	2020	10
1307	endoc	0	0	0	1	0-10 jours	65 et +	SSD	2020	10
1308	endoc	0	1	0	1	0-10 jours	45-64	SSD	2020	10
1309	endoc	0	0	0	2	0-10 jours	25-44	SSD	2020	10
1310	MIT	0	0	0	1	0-10 jours	25-44	SSD	2020	10
1311	endoc	0	1	0	1	11-30 jours	65 et +	SSD	2020	10
1312	MIT	0	0	0	2	0-10 jours	25-44	SSD	2020	10
1313	MIT	0	0	0	2	11-30 jours	45-64	SSD	2020	10
1314	endoc	0	0	0	1	0-10 jours	65 et +	SSD	2020	10
1315	endoc	0	0	0	2	0-10 jours	25-44	Hors SSD	2020	10
1316	endoc	0	0	0	2	0-10 jours	25-44	SSD	2020	10
1317	endoc	0	0	0	2	0-10 jours	25-44	SSD	2020	10
1318	MIT	0	1	0	1	11-30 jours	25-44	SSD	2020	10
1319	endoc	0	0	0	2	0-10 jours	45-64	SSD	2020	10
1320	MIT	0	1	0	2	0-10 jours	45-64	SSD	2020	10
1321	endoc	0	0	0	2	11-30 jours	65 et +	SSD	2020	10
1322	endoc	0	0	0	2	0-10 jours	45-64	SSD	2020	10
1323	MIT	0	0	0	1	0-10 jours	45-64	SSD	2020	10
1324	MIT	0	0	0	2	0-10 jours	45-64	SSD	2020	10
1325	endoc	0	0	0	2	0-10 jours	25-44	SSD	2020	10
1326	endoc	0	0	0	1	0-10 jours	25-44	Hors SSD	2020	10
1328	endoc	0	0	0	1	0-10 jours	65 et +	SSD	2020	10
1329	endoc	0	1	0	1	0-10 jours	25-44	Hors SSD	2020	10
1330	endoc	0	1	0	1	11-30 jours	45-64	SSD	2020	10
1331	endoc	0	0	0	1	0-10 jours	45-64	SSD	2020	10
1332	endoc	0	0	0	1	0-10 jours	65 et +	SSD	2020	10
1333	endoc	0	0	0	1	0-10 jours	45-64	SSD	2020	10
1335	endoc	0	1	0	2	0-10 jours	65 et +	SSD	2020	10
1336	endoc	0	0	0	2	0-10 jours	45-64	SSD	2020	10
1337	endoc	0	0	0	2	11-30 jours	25-44	SSD	2020	10
1338	endoc	0	1	0	1	0-10 jours	45-64	SSD	2020	10
1339	endoc	0	0	0	2	0-10 jours	45-64	SSD	2020	10
1340	endoc	0	0	0	1	0-10 jours	25-44	SSD	2020	10
1341	endoc	0	0	0	1	0-10 jours	45-64	SSD	2020	10
1342	endoc	0	0	0	2	11-30 jours	45-64	SSD	2020	10
1343	endoc	0	0	0	1	0-10 jours	45-64	SSD	2020	10
1344	endoc	0	0	0	1	0-10 jours	45-64	SSD	2020	10
1345	MIT	0	0	0	2	11-30 jours	25-44	Hors SSD	2020	10
1346	endoc	0	1	0	1	0-10 jours	45-64	SSD	2020	10
1347	endoc	0	0	0	1	0-10 jours	65 et +	SSD	2020	11
1348	endoc	0	0	0	2	0-10 jours	16-24	SSD	2020	10
1349	MIT	0	0	0	1	0-10 jours	45-64	SSD	2020	10
1350	endoc	0	0	0	1	0-10 jours	45-64	Hors SSD	2020	10
1351	endoc	0	1	0	1	0-10 jours	25-44	SSD	2020	10
1352	endoc	0	0	0	2	0-10 jours	45-64	SSD	2020	10
1353	endoc	0	0	0	2	11-30 jours	45-64	SSD	2020	10
1354	endoc	0	1	0	2	0-10 jours	45-64	SSD	2020	10
1355	MIT	0	1	0	2	0-10 jours	65 et +	Hors SSD	2020	10
1356	endoc	0	0	0	2	0-10 jours	16-24	SSD	2020	10
1357	endoc	0	0	0	1	0-10 jours	25-44	SSD	2020	10
1358	endoc	0	1	0	1	0-10 jours	45-64	SSD	2020	10
1359	endoc	0	0	0	1	0-10 jours	25-44	SSD	2020	10
1360	endoc	0	0	0	2	11-30 jours	65 et +	SSD	2020	10
1361	endoc	0	0	0	1	0-10 jours	25-44	SSD	2020	10
1362	MIT	0	0	0	1	0-10 jours	65 et +	SSD	2020	10
1363	endoc	0	0	0	2	0-10 jours	16-24	Hors SSD	2020	10
1364	MIT	0	0	0	2	0-10 jours	45-64	SSD	2020	10
1365	endoc	0	0	0	2	0-10 jours	45-64	SSD	2020	10
1366	endoc	0	1	0	1	0-10 jours	45-64	Hors SSD	2020	10
1367	endoc	0	0	0	1	0-10 jours	65 et +	SSD	2020	11
1368	endoc	0	1	0	1	0-10 jours	65 et +	SSD	2020	10
1369	endoc	0	0	0	2	0-10 jours	65 et +	SSD	2020	10
1372	endoc	0	1	0	1	0-10 jours	45-64	SSD	2020	10
1373	endoc	0	0	0	1	0-10 jours	25-44	SSD	2020	10
1374	endoc	0	0	0	1	0-10 jours	65 et +	SSD	2020	11
1375	endoc	0	0	0	1	11-30 jours	25-44	SSD	2020	10
1376	endoc	0	0	0	2	0-10 jours	45-64	SSD	2020	10
1378	endoc	0	0	0	2	0-10 jours	45-64	SSD	2020	10
1379	endoc	0	0	0	2	0-10 jours	25-44	SSD	2020	10
1380	MIT	0	0	0	1	0-10 jours	65 et +	Hors SSD	2020	10
1381	MIT	0	1	0	1	0-10 jours	65 et +	Hors SSD	2020	10
1382	MIT	0	0	0	2	0-10 jours	65 et +	SSD	2020	10
1383	endoc	0	0	0	1	0-10 jours	65 et +	SSD	2020	10
1384	endoc	0	0	0	1	11-30 jours	65 et +	SSD	2020	11
1385	endoc	0	1	0	2	11-30 jours	65 et +	SSD	2020	11
1386	endoc	0	1	0	2	0-10 jours	65 et +	Hors SSD	2020	10
1387	MIT	0	0	0	1	0-10 jours	25-44	SSD	2020	10
1388	MIT	0	0	1	1	11-30 jours	45-64	SSD	2020	10
1389	endoc	0	1	0	2	0-10 jours	45-64	Hors SSD	2020	10
1390	endoc	0	0	0	2	0-10 jours	45-64	Hors SSD	2020	10
1391	endoc	0	0	0	1	0-10 jours	45-64	SSD	2020	10
1393	endoc	0	0	0	1	0-10 jours	65 et +	SSD	2020	10
1394	endoc	0	0	0	2	11-30 jours	65 et +	SSD	2020	10
1395	endoc	0	0	0	1	0-10 jours	65 et +	SSD	2020	10
1396	endoc	0	1	0	2	0-10 jours	25-44	SSD	2020	10
1397	endoc	0	0	1	2	11-30 jours	45-64	SSD	2020	10
1398	endoc	0	1	0	1	11-30 jours	45-64	SSD	2020	11
1399	endoc	0	0	0	1	11-30 jours	45-64	SSD	2020	11
1400	endoc	0	0	0	1	11-30 jours	45-64	SSD	2020	11
1401	endoc	0	0	0	1	0-10 jours	25-44	SSD	2020	11
1402	endoc	0	0	0	2	0-10 jours	65 et +	SSD	2020	11
1403	endoc	0	0	0	2	0-10 jours	45-64	Hors SSD	2020	11
1404	endoc	0	0	0	1	0-10 jours	45-64	SSD	2020	11
1405	endoc	0	0	0	2	0-10 jours	45-64	SSD	2020	11
1406	endoc	0	1	0	1	0-10 jours	65 et +	SSD	2020	11
1407	endoc	0	0	0	1	0-10 jours	45-64	SSD	2020	11
1408	endoc	0	0	0	1	11-30 jours	65 et +	SSD	2020	11
1409	endoc	0	0	0	1	0-10 jours	45-64	SSD	2020	11
1410	endoc	0	1	0	1	0-10 jours	45-64	SSD	2020	11
1411	endoc	0	0	0	1	0-10 jours	25-44	SSD	2020	11
1412	endoc	0	0	0	1	0-10 jours	45-64	SSD	2020	11
1413	endoc	0	0	0	1	0-10 jours	25-44	SSD	2020	11
1415	endoc	0	0	0	1	0-10 jours	65 et +	SSD	2020	11
1416	MIT	0	1	0	1	11-30 jours	25-44	SSD	2020	11
1417	MIT	0	0	0	1	0-10 jours	16-24	SSD	2020	11
1418	endoc	0	0	0	2	plusde30j	45-64	SSD	2020	11
1419	endoc	0	1	0	1	0-10 jours	25-44	SSD	2020	11
1420	endoc	0	0	0	2	0-10 jours	16-24	SSD	2020	11
1421	endoc	0	1	0	1	0-10 jours	25-44	SSD	2020	11
1422	endoc	0	0	0	1	0-10 jours	65 et +	SSD	2020	11
1423	MIT	0	0	0	1	0-10 jours	16-24	SSD	2020	11
1425	endoc	0	1	0	1	0-10 jours	45-64	SSD	2020	11
1426	MIT	0	0	0	1	0-10 jours	25-44	Hors SSD	2020	11
1427	MIT	0	0	0	2	0-10 jours	25-44	SSD	2020	11
1428	MIT	0	0	0	1	11-30 jours	65 et +	SSD	2020	11
1429	endoc	0	0	0	2	0-10 jours	65 et +	Hors SSD	2020	11
1430	endoc	0	0	0	1	0-10 jours	45-64	Hors SSD	2020	11
1431	MIT	0	0	0	1	0-10 jours	65 et +	SSD	2020	11
1432	endoc	0	0	0	1	11-30 jours	25-44	SSD	2020	11
1434	endoc	0	0	0	1	11-30 jours	45-64	Hors SSD	2020	11
1436	MIT	0	1	0	2	11-30 jours	45-64	Hors SSD	2020	12
1439	endoc	0	1	0	1	plusde30j	45-64	SSD	2020	12
1440	MIT	0	0	0	1	plusde30j	65 et +	SSD	2020	11
1441	endoc	0	1	0	1	11-30 jours	25-44	SSD	2020	11
1442	endoc	0	0	0	1	0-10 jours	45-64	Hors SSD	2020	11
1443	endoc	0	1	0	1	0-10 jours	65 et +	SSD	2020	11
1444	MIT	0	1	0	1	0-10 jours	45-64	SSD	2020	11
1445	endoc	0	1	0	1	0-10 jours	65 et +	SSD	2020	11
1446	endoc	0	1	0	2	0-10 jours	45-64	SSD	2020	11
1447	MIT	0	1	0	1	0-10 jours	65 et +	SSD	2020	11
1448	endoc	0	0	0	2	0-10 jours	45-64	SSD	2020	12
1449	endoc	0	0	0	1	11-30 jours	65 et +	SSD	2020	11
1450	MIT	0	1	0	1	0-10 jours	25-44	SSD	2020	11
1451	endoc	0	1	0	2	0-10 jours	65 et +	SSD	2020	11
1452	endoc	0	1	0	2	0-10 jours	25-44	SSD	2021	01
1453	endoc	0	0	0	2	0-10 jours	25-44	SSD	2020	12
1454	endoc	0	0	0	1	0-10 jours	45-64	SSD	2020	12
1455	endoc	0	0	0	1	0-10 jours	45-64	SSD	2020	11
1456	endoc	0	1	0	2	0-10 jours	25-44	SSD	2020	11
1457	endoc	0	0	0	2	0-10 jours	25-44	SSD	2020	11
1458	MIT	0	0	0	2	0-10 jours	25-44	SSD	2020	11
1459	endoc	0	0	0	2	0-10 jours	45-64	Hors SSD	2020	11
1460	MIT	0	1	0	1	11-30 jours	25-44	SSD	2020	11
1461	endoc	0	1	0	1	0-10 jours	25-44	SSD	2020	11
1462	endoc	0	0	0	2	0-10 jours	25-44	Hors SSD	2020	11
1464	endoc	0	0	0	1	0-10 jours	25-44	Hors SSD	2020	11
1465	endoc	0	0	0	2	0-10 jours	45-64	SSD	2020	11
1466	endoc	0	1	0	1	0-10 jours	45-64	SSD	2020	11
1467	endoc	0	0	0	1	0-10 jours	65 et +	Hors SSD	2020	11
1469	endoc	0	0	0	1	0-10 jours	65 et +	SSD	2020	11
1470	MIT	0	0	0	1	11-30 jours	45-64	SSD	2020	12
1471	endoc	0	1	0	2	0-10 jours	45-64	SSD	2020	11
1472	endoc	0	0	0	1	0-10 jours	65 et +	SSD	2020	12
1473	endoc	0	0	0	1	0-10 jours	45-64	SSD	2020	12
1474	endoc	0	0	0	1	0-10 jours	45-64	SSD	2020	11
1476	endoc	0	0	0	1	0-10 jours	25-44	SSD	2020	11
1477	MIT	0	1	0	2	0-10 jours	25-44	SSD	2020	11
1478	endoc	0	0	0	2	0-10 jours	45-64	Hors SSD	2020	11
1479	endoc	0	0	0	1	11-30 jours	65 et +	SSD	2020	12
1480	endoc	0	0	0	1	0-10 jours	45-64	Hors SSD	2020	11
1482	MIT	0	0	0	2	0-10 jours	65 et +	SSD	2020	11
1483	endoc	0	0	0	2	11-30 jours	65 et +	SSD	2020	12
1484	endoc	0	0	0	1	0-10 jours	45-64	SSD	2021	01
1485	endoc	0	0	0	1	0-10 jours	45-64	SSD	2021	01
1486	MIT	0	1	0	1	0-10 jours	25-44	SSD	2020	11
1487	endoc	0	0	0	1	0-10 jours	45-64	SSD	2020	11
1488	endoc	0	0	1	1	11-30 jours	45-64	SSD	2020	12
1489	endoc	0	0	0	2	0-10 jours	25-44	SSD	2020	12
1491	MIT	0	1	0	1	0-10 jours	65 et +	SSD	2020	12
1492	endoc	0	0	0	2	0-10 jours	65 et +	SSD	2020	12
1493	endoc	0	0	0	1	0-10 jours	45-64	SSD	2020	12
1494	endoc	0	1	0	1	0-10 jours	45-64	SSD	2020	12
1495	endoc	0	0	0	2	0-10 jours	65 et +	SSD	2020	12
1497	endoc	0	0	0	2	0-10 jours	45-64	SSD	2020	12
1498	endoc	0	0	0	1	11-30 jours	65 et +	SSD	2020	12
1499	endoc	0	1	0	2	0-10 jours	45-64	SSD	2020	12
1502	endoc	0	1	0	2	0-10 jours	45-64	SSD	2020	12
1503	MIT	0	0	0	2	11-30 jours	65 et +	SSD	2020	12
1504	MIT	0	0	0	2	0-10 jours	65 et +	SSD	2020	12
1505	endoc	0	0	0	2	0-10 jours	45-64	SSD	2020	12
1506	MIT	0	0	0	2	0-10 jours	25-44	SSD	2020	12
1507	endoc	0	1	0	2	0-10 jours	45-64	SSD	2020	12
1508	endoc	0	0	0	2	0-10 jours	16-24	SSD	2020	12
1509	endoc	0	0	0	1	0-10 jours	45-64	SSD	2020	12
1510	endoc	0	0	0	1	11-30 jours	45-64	SSD	2020	12
1511	endoc	0	1	0	1	11-30 jours	45-64	SSD	2020	12
1512	MIT	0	0	0	2	0-10 jours	16-24	SSD	2020	12
1513	endoc	0	0	0	2	0-10 jours	25-44	SSD	2020	12
1514	MIT	0	0	0	2	0-10 jours	45-64	SSD	2020	12
1515	endoc	0	1	0	1	0-10 jours	45-64	Hors SSD	2020	12
1516	endoc	0	0	0	1	0-10 jours	45-64	Hors SSD	2020	12
1517	endoc	0	0	0	2	11-30 jours	65 et +	SSD	2020	12
1518	endoc	0	1	0	1	11-30 jours	45-64	Hors SSD	2020	12
1519	MIT	0	1	0	1	0-10 jours	65 et +	SSD	2020	12
1520	endoc	0	0	0	2	0-10 jours	25-44	SSD	2020	12
1521	endoc	0	1	0	1	plusde30j	45-64	SSD	2021	01
1522	MIT	0	0	0	2	11-30 jours	65 et +	SSD	2020	12
1523	endoc	0	1	0	1	11-30 jours	65 et +	SSD	2020	12
1524	MIT	0	0	0	1	11-30 jours	65 et +	SSD	2020	12
1525	endoc	0	0	0	1	plusde30j	45-64	SSD	2020	12
1526	MIT	0	0	0	1	0-10 jours	65 et +	Hors SSD	2020	12
1527	endoc	0	0	0	2	0-10 jours	25-44	SSD	2020	12
1528	endoc	0	0	0	2	plusde30j	65 et +	SSD	2021	01
1529	MIT	0	0	0	1	0-10 jours	45-64	SSD	2020	12
1530	endoc	0	0	0	1	0-10 jours	45-64	Hors SSD	2020	12
1531	endoc	0	1	0	1	0-10 jours	25-44	SSD	2020	12
1532	MIT	0	0	0	2	plusde30j	25-44	SSD	2020	12
1533	endoc	0	0	0	2	11-30 jours	45-64	SSD	2020	12
1534	endoc	0	0	0	2	0-10 jours	45-64	SSD	2020	12
1535	MIT	0	0	0	1	0-10 jours	45-64	SSD	2020	12
1536	endoc	0	0	0	1	0-10 jours	45-64	SSD	2020	12
1537	endoc	0	0	0	2	0-10 jours	25-44	SSD	2020	12
1538	MIT	0	0	0	1	0-10 jours	65 et +	Hors SSD	2020	12
1539	MIT	0	1	0	1	0-10 jours	25-44	Hors SSD	2020	12
1540	endoc	0	0	0	1	0-10 jours	25-44	SSD	2020	12
1541	endoc	0	0	0	2	0-10 jours	65 et +	SSD	2020	12
1542	endoc	0	0	0	1	0-10 jours	45-64	SSD	2020	12
1543	endoc	0	0	0	1	0-10 jours	45-64	Hors SSD	2020	12
1544	endoc	0	0	0	1	0-10 jours	65 et +	SSD	2020	12
1545	endoc	0	0	0	1	11-30 jours	45-64	SSD	2020	12
1546	endoc	0	0	1	2	11-30 jours	65 et +	SSD	2020	12
1547	MIT	0	1	0	2	11-30 jours	65 et +	SSD	2020	12
1548	MIT	0	1	0	1	11-30 jours	45-64	SSD	2021	01
1549	MIT	0	0	0	1	0-10 jours	25-44	SSD	2020	12
1550	endoc	0	0	0	2	0-10 jours	25-44	SSD	2020	12
1551	endoc	0	1	0	1	0-10 jours	45-64	Hors SSD	2020	12
1552	endoc	0	1	0	2	11-30 jours	25-44	SSD	2020	12
1553	endoc	0	0	0	1	0-10 jours	45-64	SSD	2020	12
1554	endoc	0	1	0	2	0-10 jours	45-64	SSD	2020	12
1555	MIT	0	0	0	1	11-30 jours	25-44	SSD	2020	12
1556	endoc	0	0	0	1	11-30 jours	25-44	Hors SSD	2020	12
1557	endoc	0	0	0	1	0-10 jours	65 et +	SSD	2021	01
1558	endoc	0	0	0	2	0-10 jours	65 et +	SSD	2021	01
1559	endoc	0	0	0	1	11-30 jours	65 et +	SSD	2020	12
1560	endoc	0	1	0	1	0-10 jours	45-64	SSD	2020	12
1561	endoc	0	0	0	1	0-10 jours	25-44	SSD	2020	12
1563	endoc	0	0	0	2	11-30 jours	65 et +	SSD	2020	12
1564	MIT	0	0	0	1	11-30 jours	25-44	SSD	2020	12
1565	endoc	0	0	0	2	plusde30j	65 et +	SSD	2020	12
1567	endoc	0	1	0	2	0-10 jours	65 et +	SSD	2020	12
1569	MIT	0	0	0	1	0-10 jours	65 et +	SSD	2020	12
1570	MIT	0	1	0	1	0-10 jours	65 et +	SSD	2020	12
1571	MIT	0	0	1	1	11-30 jours	65 et +	SSD	2021	01
1572	endoc	0	0	0	1	plusde30j	45-64	SSD	2021	02
1574	endoc	0	0	0	2	0-10 jours	45-64	SSD	2021	01
1576	endoc	0	0	0	1	0-10 jours	45-64	SSD	2021	01
1577	endoc	0	0	0	2	0-10 jours	65 et +	SSD	2021	01
1578	endoc	0	1	0	1	11-30 jours	65 et +	SSD	2021	01
1579	endoc	0	0	0	1	0-10 jours	45-64	Hors SSD	2021	01
1581	endoc	0	0	0	2	0-10 jours	45-64	SSD	2021	01
1582	MIT	0	0	0	1	0-10 jours	25-44	SSD	2021	01
1583	MIT	0	0	1	1	11-30 jours	65 et +	SSD	2021	01
1584	endoc	0	1	0	1	11-30 jours	65 et +	SSD	2021	01
1585	MIT	0	0	0	2	0-10 jours	45-64	SSD	2021	01
1586	endoc	0	0	0	2	0-10 jours	65 et +	SSD	2021	01
1587	MIT	0	0	0	1	0-10 jours	65 et +	SSD	2021	01
1588	endoc	0	0	0	2	0-10 jours	65 et +	SSD	2021	02
1589	endoc	0	0	0	1	0-10 jours	45-64	SSD	2021	01
1590	MIT	0	0	0	2	0-10 jours	45-64	SSD	2021	01
1591	endoc	0	0	0	1	0-10 jours	25-44	SSD	2021	01
1592	endoc	0	0	0	1	11-30 jours	25-44	SSD	2021	01
1593	endoc	0	0	0	2	0-10 jours	45-64	SSD	2021	01
1595	endoc	0	0	0	1	11-30 jours	45-64	SSD	2021	01
1596	endoc	0	1	0	1	11-30 jours	45-64	SSD	2021	01
1597	MIT	0	1	0	2	11-30 jours	25-44	Hors SSD	2021	01
1598	endoc	0	0	0	1	0-10 jours	25-44	Hors SSD	2021	01
1600	endoc	0	0	0	2	0-10 jours	65 et +	SSD	2021	02
1601	endoc	0	0	0	2	0-10 jours	45-64	SSD	2021	01
1603	MIT	0	0	0	1	11-30 jours	65 et +	SSD	2021	01
1604	MIT	0	0	0	1	plusde30j	45-64	SSD	2021	02
1605	endoc	0	0	0	1	0-10 jours	45-64	SSD	2021	01
1606	endoc	0	1	0	2	0-10 jours	45-64	SSD	2021	01
1607	MIT	0	0	1	2	0-10 jours	65 et +	SSD	2021	01
1608	endoc	0	0	0	1	0-10 jours	45-64	SSD	2021	01
1609	MIT	0	0	0	1	0-10 jours	65 et +	SSD	2021	01
1610	MIT	0	0	0	1	0-10 jours	65 et +	SSD	2021	01
1611	endoc	0	0	0	1	0-10 jours	65 et +	SSD	2021	02
1612	MIT	0	0	0	1	0-10 jours	45-64	SSD	2021	01
1613	MIT	0	0	0	1	11-30 jours	65 et +	SSD	2021	01
1614	endoc	0	0	0	2	0-10 jours	16-24	Hors SSD	2021	01
1616	endoc	0	1	0	1	11-30 jours	45-64	Hors SSD	2021	02
1618	endoc	0	0	0	2	0-10 jours	45-64	Hors SSD	2021	02
1619	endoc	0	0	0	2	0-10 jours	25-44	SSD	2021	01
1620	endoc	0	1	0	2	0-10 jours	45-64	Hors SSD	2021	02
1621	endoc	0	0	0	2	0-10 jours	25-44	Hors SSD	2021	01
1622	endoc	0	0	0	1	0-10 jours	65 et +	SSD	2021	03
1623	endoc	0	1	0	1	0-10 jours	45-64	SSD	2021	02
1624	MIT	0	0	0	1	0-10 jours	65 et +	SSD	2021	01
1625	endoc	0	0	0	2	0-10 jours	45-64	SSD	2021	01
1626	endoc	0	0	0	1	11-30 jours	65 et +	SSD	2021	02
1627	endoc	0	1	0	2	0-10 jours	45-64	SSD	2021	01
1629	MIT	0	0	0	2	0-10 jours	25-44	SSD	2021	01
1632	endoc	0	0	0	2	0-10 jours	25-44	SSD	2021	01
1633	endoc	0	1	0	2	0-10 jours	25-44	SSD	2021	02
1634	MIT	0	1	0	1	0-10 jours	45-64	SSD	2021	02
1635	endoc	0	0	0	2	0-10 jours	45-64	SSD	2021	02
1636	endoc	0	1	0	2	0-10 jours	16-24	SSD	2021	02
1637	MIT	0	0	0	2	0-10 jours	45-64	SSD	2021	02
1638	MIT	0	1	0	1	0-10 jours	25-44	SSD	2021	02
1639	endoc	0	0	0	2	0-10 jours	65 et +	SSD	2021	02
1640	endoc	0	0	0	1	0-10 jours	25-44	Hors SSD	2021	02
1641	MIT	0	1	0	2	11-30 jours	45-64	SSD	2021	02
1642	endoc	0	0	0	1	0-10 jours	45-64	SSD	2021	02
1644	endoc	0	0	0	1	0-10 jours	65 et +	SSD	2021	02
1645	MIT	0	0	0	2	0-10 jours	65 et +	SSD	2021	02
1646	MIT	0	1	0	2	11-30 jours	45-64	Hors SSD	2021	02
1647	endoc	0	0	0	2	0-10 jours	65 et +	SSD	2021	02
1648	endoc	0	0	0	1	0-10 jours	25-44	SSD	2021	02
1649	endoc	0	0	0	1	0-10 jours	65 et +	SSD	2021	02
1650	endoc	0	0	0	2	11-30 jours	65 et +	SSD	2021	02
1651	endoc	0	0	0	2	0-10 jours	45-64	SSD	2021	02
1652	MIT	0	0	0	1	11-30 jours	25-44	Hors SSD	2021	02
1653	endoc	0	0	0	1	0-10 jours	25-44	SSD	2021	02
1654	endoc	0	1	0	1	0-10 jours	25-44	SSD	2021	02
1655	endoc	0	0	0	1	0-10 jours	45-64	SSD	2021	02
1656	endoc	0	0	0	2	0-10 jours	16-24	Hors SSD	2021	02
1658	endoc	0	0	0	1	0-10 jours	65 et +	SSD	2021	02
1659	endoc	0	0	0	1	0-10 jours	45-64	Hors SSD	2021	02
1661	endoc	0	1	0	1	0-10 jours	25-44	Hors SSD	2021	02
1662	MIT	0	0	0	1	11-30 jours	16-24	Hors SSD	2021	02
1663	endoc	0	0	0	1	0-10 jours	65 et +	SSD	2021	02
1665	endoc	0	0	0	1	0-10 jours	65 et +	SSD	2021	02
1666	endoc	0	0	0	2	0-10 jours	25-44	SSD	2021	02
1667	MIT	0	1	0	1	0-10 jours	25-44	Hors SSD	2021	02
1668	endoc	0	1	0	1	0-10 jours	25-44	SSD	2021	02
1669	MIT	0	0	0	1	plusde30j	45-64	SSD	2021	03
1670	endoc	0	0	0	1	0-10 jours	45-64	SSD	2021	02
1671	endoc	0	1	0	1	0-10 jours	45-64	SSD	2021	02
1672	endoc	0	0	0	1	11-30 jours	25-44	SSD	2021	02
1673	endoc	0	0	0	1	0-10 jours	45-64	SSD	2021	02
1674	endoc	0	0	0	1	11-30 jours	16-24	SSD	2021	02
1675	endoc	0	0	0	2	0-10 jours	45-64	SSD	2021	04
1676	endoc	0	0	0	2	0-10 jours	65 et +	SSD	2021	02
1678	endoc	0	1	0	2	0-10 jours	45-64	Hors SSD	2021	02
1679	endoc	0	0	0	1	0-10 jours	16-24	SSD	2021	02
1680	MIT	0	0	0	1	11-30 jours	45-64	SSD	2021	02
1681	endoc	0	1	0	1	0-10 jours	65 et +	Hors SSD	2021	02
1682	endoc	0	0	0	1	0-10 jours	45-64	SSD	2021	02
1683	endoc	0	0	0	2	0-10 jours	16-24	Hors SSD	2021	02
1684	endoc	0	1	0	1	0-10 jours	25-44	SSD	2021	02
1685	endoc	0	1	0	2	0-10 jours	25-44	SSD	2021	02
1686	endoc	0	0	0	1	0-10 jours	45-64	SSD	2021	04
1687	endoc	0	0	0	2	11-30 jours	45-64	SSD	2021	03
1688	endoc	0	0	0	2	0-10 jours	45-64	Hors SSD	2021	02
1689	MIT	0	1	0	1	11-30 jours	25-44	Hors SSD	2021	02
1691	endoc	0	0	0	2	0-10 jours	65 et +	SSD	2021	03
1692	endoc	0	0	0	1	11-30 jours	25-44	SSD	2021	02
1693	endoc	0	0	0	1	0-10 jours	65 et +	SSD	2021	03
1694	endoc	0	0	0	2	0-10 jours	45-64	SSD	2021	02
1695	endoc	0	1	1	2	0-10 jours	45-64	SSD	2021	02
1696	MIT	0	0	0	1	0-10 jours	25-44	SSD	2021	03
1697	endoc	0	0	0	2	0-10 jours	65 et +	SSD	2021	03
1698	endoc	0	0	0	2	0-10 jours	65 et +	SSD	2021	03
1700	endoc	0	1	0	2	0-10 jours	25-44	Hors SSD	2021	03
1701	endoc	0	0	0	2	0-10 jours	25-44	Hors SSD	2021	03
1702	endoc	0	1	0	1	11-30 jours	25-44	SSD	2021	03
1703	endoc	0	0	0	1	11-30 jours	25-44	Hors SSD	2021	03
1705	MIT	0	0	0	1	0-10 jours	65 et +	SSD	2021	03
1706	endoc	0	1	0	2	0-10 jours	16-24	SSD	2021	03
1707	endoc	0	0	0	1	0-10 jours	45-64	SSD	2021	03
1708	endoc	0	0	0	2	11-30 jours	16-24	SSD	2021	03
1709	MIT	0	0	0	1	11-30 jours	25-44	SSD	2021	03
1710	MIT	0	0	0	1	0-10 jours	65 et +	SSD	2021	03
1711	MIT	0	1	0	2	11-30 jours	45-64	SSD	2021	03
1712	endoc	0	1	0	1	plusde30j	65 et +	SSD	2021	03
1713	endoc	0	0	0	1	0-10 jours	25-44	Hors SSD	2021	03
1714	endoc	0	1	0	1	0-10 jours	25-44	SSD	2021	03
1715	MIT	0	0	0	1	0-10 jours	25-44	SSD	2021	03
1716	endoc	0	0	0	2	0-10 jours	45-64	Hors SSD	2021	03
1717	endoc	0	1	0	1	0-10 jours	65 et +	SSD	2021	03
1718	MIT	0	0	0	1	plusde30j	45-64	Hors SSD	2021	03
1719	endoc	0	1	0	2	0-10 jours	25-44	SSD	2021	03
1720	endoc	0	0	0	1	0-10 jours	45-64	Hors SSD	2021	03
1721	endoc	0	0	0	1	0-10 jours	25-44	Hors SSD	2021	03
1722	MIT	0	0	0	2	11-30 jours	45-64	SSD	2021	03
1723	endoc	0	1	0	2	11-30 jours	45-64	SSD	2021	03
1724	endoc	0	0	0	1	0-10 jours	65 et +	SSD	2021	03
1725	endoc	0	0	0	1	0-10 jours	25-44	Hors SSD	2021	03
1726	endoc	0	1	0	1	0-10 jours	45-64	SSD	2021	03
1727	endoc	0	0	0	1	0-10 jours	65 et +	SSD	2021	03
1728	endoc	0	0	0	2	0-10 jours	65 et +	SSD	2021	03
1729	MIT	0	1	0	1	11-30 jours	25-44	SSD	2021	03
1730	endoc	0	0	0	2	0-10 jours	45-64	Hors SSD	2021	03
1731	endoc	0	0	0	1	0-10 jours	45-64	Hors SSD	2021	03
1732	endoc	0	0	0	2	0-10 jours	25-44	SSD	2021	06
1734	endoc	0	1	0	1	0-10 jours	25-44	Hors SSD	2021	03
1735	MIT	0	0	0	2	11-30 jours	45-64	SSD	2021	03
1736	endoc	0	1	0	1	11-30 jours	65 et +	SSD	2021	03
1737	MIT	0	0	0	1	0-10 jours	25-44	SSD	2021	03
1738	endoc	0	1	0	1	0-10 jours	25-44	SSD	2021	04
1739	MIT	0	0	0	1	0-10 jours	25-44	SSD	2021	03
1740	MIT	0	0	0	1	11-30 jours	45-64	SSD	2021	03
1741	endoc	0	0	0	1	11-30 jours	45-64	SSD	2021	04
1742	endoc	0	0	0	1	0-10 jours	25-44	Hors SSD	2021	03
1743	endoc	0	0	0	1	0-10 jours	65 et +	SSD	2021	04
1744	endoc	0	0	0	2	0-10 jours	65 et +	Hors SSD	2021	04
1745	endoc	0	0	0	2	0-10 jours	16-24	SSD	2021	04
1746	endoc	0	1	0	2	0-10 jours	45-64	SSD	2021	03
1748	endoc	0	0	0	1	0-10 jours	45-64	Hors SSD	2021	03
1749	MIT	0	0	0	2	0-10 jours	45-64	SSD	2021	03
1751	endoc	0	0	0	1	0-10 jours	65 et +	SSD	2021	03
1752	endoc	0	0	0	1	0-10 jours	25-44	SSD	2021	03
1753	endoc	0	0	0	1	0-10 jours	45-64	SSD	2021	03
1754	endoc	0	0	0	2	11-30 jours	65 et +	SSD	2021	04
1755	endoc	0	0	0	1	0-10 jours	45-64	SSD	2021	03
1756	endoc	0	0	0	1	11-30 jours	65 et +	SSD	2021	04
1757	endoc	0	0	0	1	0-10 jours	65 et +	SSD	2021	03
1758	MIT	0	1	0	1	0-10 jours	65 et +	SSD	2021	03
1759	endoc	0	0	0	2	11-30 jours	65 et +	SSD	2021	04
1760	endoc	0	1	0	1	0-10 jours	25-44	SSD	2021	04
1761	endoc	0	1	0	2	11-30 jours	65 et +	SSD	2021	04
1763	endoc	0	1	0	2	0-10 jours	25-44	SSD	2021	04
1764	endoc	0	0	0	1	0-10 jours	25-44	Hors SSD	2021	04
1765	endoc	0	0	0	1	0-10 jours	16-24	SSD	2021	04
1766	MIT	0	1	0	2	0-10 jours	25-44	SSD	2021	04
1767	endoc	0	0	0	1	0-10 jours	25-44	SSD	2021	04
1768	endoc	0	0	0	2	0-10 jours	65 et +	SSD	2021	04
1769	endoc	0	1	0	1	0-10 jours	25-44	SSD	2021	04
1770	MIT	0	0	0	1	0-10 jours	65 et +	Hors SSD	2021	04
1771	endoc	0	1	0	1	0-10 jours	65 et +	SSD	2021	04
1772	endoc	0	0	0	1	11-30 jours	65 et +	SSD	2021	04
1773	endoc	0	0	0	2	0-10 jours	45-64	SSD	2021	04
1774	MIT	0	1	0	2	0-10 jours	25-44	Hors SSD	2021	04
1775	endoc	0	0	0	2	0-10 jours	25-44	Hors SSD	2021	04
1777	endoc	0	1	0	1	0-10 jours	45-64	SSD	2021	04
1778	endoc	0	1	0	2	0-10 jours	45-64	SSD	2021	04
1779	endoc	0	0	0	1	0-10 jours	65 et +	SSD	2021	04
1780	MIT	0	0	0	1	0-10 jours	65 et +	SSD	2021	04
1781	MIT	0	1	0	1	11-30 jours	25-44	SSD	2021	04
1782	MIT	0	0	0	1	11-30 jours	65 et +	Hors SSD	2021	04
1784	endoc	0	1	0	2	0-10 jours	45-64	SSD	2021	04
1785	endoc	0	0	0	1	11-30 jours	65 et +	SSD	2021	04
1786	endoc	0	0	0	1	0-10 jours	25-44	Hors SSD	2021	04
1787	MIT	0	0	0	1	0-10 jours	25-44	SSD	2021	04
1788	endoc	0	0	0	1	0-10 jours	25-44	SSD	2021	04
1789	MIT	0	1	0	1	plusde30j	45-64	SSD	2021	05
1790	endoc	0	1	0	1	11-30 jours	25-44	SSD	2021	04
1791	endoc	0	0	0	1	0-10 jours	25-44	SSD	2021	04
1792	endoc	0	0	0	1	0-10 jours	45-64	SSD	2021	04
1793	MIT	0	1	0	2	11-30 jours	45-64	SSD	2021	04
1794	endoc	0	0	0	2	0-10 jours	65 et +	SSD	2021	04
1795	endoc	0	0	0	2	0-10 jours	45-64	SSD	2021	04
1796	endoc	0	0	0	1	0-10 jours	16-24	SSD	2021	04
1797	endoc	0	1	0	1	11-30 jours	65 et +	SSD	2021	04
1798	MIT	0	0	0	1	0-10 jours	25-44	SSD	2021	04
1800	endoc	0	0	0	1	0-10 jours	65 et +	SSD	2021	04
1801	MIT	0	1	0	1	11-30 jours	25-44	SSD	2021	04
1802	endoc	0	1	0	1	11-30 jours	25-44	SSD	2021	04
1803	endoc	0	0	0	1	0-10 jours	16-24	Hors SSD	2021	04
1804	endoc	0	0	0	1	11-30 jours	25-44	SSD	2021	04
1805	MIT	0	0	0	2	0-10 jours	45-64	SSD	2021	04
1806	endoc	0	0	0	1	0-10 jours	45-64	SSD	2021	04
1807	endoc	0	1	0	1	0-10 jours	45-64	SSD	2021	04
1808	endoc	0	0	0	1	0-10 jours	45-64	SSD	2021	04
1809	endoc	0	1	0	1	plusde30j	25-44	Hors SSD	2021	05
1810	endoc	0	0	1	1	0-10 jours	45-64	Hors SSD	2021	04
1811	endoc	0	0	0	1	0-10 jours	25-44	SSD	2021	04
1812	endoc	0	0	0	1	0-10 jours	45-64	SSD	2021	04
1813	endoc	0	0	0	1	0-10 jours	65 et +	SSD	2021	04
1814	endoc	0	0	0	1	0-10 jours	45-64	Hors SSD	2021	05
1815	endoc	0	0	0	2	0-10 jours	65 et +	Hors SSD	2021	04
1816	endoc	0	0	0	2	0-10 jours	25-44	SSD	2021	04
1817	endoc	0	0	0	1	0-10 jours	45-64	SSD	2021	04
1818	MIT	0	1	0	2	0-10 jours	16-24	SSD	2021	04
1819	endoc	0	0	0	2	0-10 jours	45-64	SSD	2021	04
1820	endoc	0	0	0	1	11-30 jours	65 et +	SSD	2021	05
1821	endoc	0	0	0	2	0-10 jours	65 et +	SSD	2021	04
1822	MIT	0	0	0	2	0-10 jours	45-64	Hors SSD	2021	04
1823	endoc	0	1	0	1	11-30 jours	65 et +	SSD	2021	04
1824	MIT	0	0	0	2	11-30 jours	65 et +	SSD	2021	04
1826	MIT	0	0	0	2	0-10 jours	65 et +	SSD	2021	05
1827	endoc	0	0	0	1	0-10 jours	45-64	SSD	2021	05
1828	endoc	0	1	0	2	0-10 jours	65 et +	SSD	2021	05
1829	endoc	0	0	0	2	0-10 jours	45-64	SSD	2021	05
1830	MIT	0	0	0	1	11-30 jours	65 et +	Hors SSD	2021	05
1831	endoc	0	1	0	1	0-10 jours	45-64	SSD	2021	05
1832	MIT	0	1	0	1	0-10 jours	25-44	SSD	2021	05
1833	endoc	0	0	0	1	0-10 jours	65 et +	SSD	2021	05
1834	endoc	0	0	0	2	0-10 jours	25-44	SSD	2021	05
1835	MIT	0	1	0	1	plusde30j	45-64	SSD	2021	05
1836	endoc	0	1	0	2	0-10 jours	16-24	SSD	2021	05
1837	endoc	0	0	0	1	11-30 jours	65 et +	SSD	2021	05
1839	endoc	0	1	0	1	0-10 jours	45-64	SSD	2021	05
1840	endoc	0	0	0	2	0-10 jours	45-64	SSD	2021	05
1841	endoc	0	1	0	2	0-10 jours	45-64	SSD	2021	05
1842	endoc	0	0	0	1	0-10 jours	16-24	Hors SSD	2021	05
1843	endoc	0	1	0	1	11-30 jours	25-44	SSD	2021	05
1845	endoc	0	1	0	1	0-10 jours	25-44	Hors SSD	2021	05
1847	endoc	0	0	0	2	0-10 jours	45-64	SSD	2021	05
1848	MIT	0	0	0	1	0-10 jours	25-44	SSD	2021	05
1849	MIT	0	1	0	2	0-10 jours	25-44	SSD	2021	05
1854	endoc	0	0	0	2	0-10 jours	65 et +	SSD	2021	05
1856	endoc	0	0	0	1	0-10 jours	65 et +	Hors SSD	2021	05
1857	endoc	0	1	0	1	0-10 jours	45-64	SSD	2021	05
1859	MIT	0	1	0	1	0-10 jours	45-64	Hors SSD	2021	05
1860	endoc	0	0	0	2	0-10 jours	65 et +	SSD	2021	05
1861	MIT	0	1	0	1	0-10 jours	45-64	SSD	2021	05
1862	endoc	0	1	0	2	0-10 jours	45-64	Hors SSD	2021	05
1863	MIT	0	1	0	2	0-10 jours	25-44	SSD	2021	05
1864	endoc	0	0	0	1	11-30 jours	45-64	SSD	2021	05
1865	endoc	0	0	0	2	0-10 jours	45-64	SSD	2021	05
1866	endoc	0	1	0	1	0-10 jours	45-64	SSD	2021	05
1867	endoc	0	0	0	1	0-10 jours	65 et +	SSD	2021	05
1868	endoc	0	0	0	2	0-10 jours	45-64	SSD	2021	05
1870	MIT	0	1	0	1	plusde30j	25-44	Hors SSD	2021	05
1871	MIT	0	1	0	1	11-30 jours	25-44	SSD	2021	05
1872	endoc	0	0	0	1	0-10 jours	65 et +	Hors SSD	2021	05
1873	endoc	0	0	0	2	0-10 jours	45-64	Hors SSD	2021	05
1874	endoc	0	0	0	1	11-30 jours	25-44	SSD	2021	05
1877	MIT	0	0	0	2	11-30 jours	65 et +	SSD	2021	05
1878	endoc	0	1	0	1	0-10 jours	25-44	SSD	2021	05
1880	endoc	0	1	0	2	0-10 jours	65 et +	SSD	2021	05
1881	endoc	0	1	0	2	0-10 jours	45-64	Hors SSD	2021	05
1882	MIT	0	0	0	1	11-30 jours	45-64	SSD	2021	05
1883	endoc	0	0	0	1	0-10 jours	45-64	SSD	2021	05
1884	endoc	0	1	0	2	0-10 jours	65 et +	SSD	2021	05
1885	endoc	0	0	0	1	0-10 jours	45-64	Hors SSD	2021	05
1887	MIT	0	0	0	1	11-30 jours	45-64	Hors SSD	2021	05
1889	endoc	0	0	0	1	0-10 jours	65 et +	SSD	2021	05
1890	endoc	0	0	0	2	0-10 jours	45-64	SSD	2021	05
1891	endoc	0	1	0	1	11-30 jours	45-64	SSD	2021	05
1893	MIT	0	0	0	2	11-30 jours	45-64	SSD	2021	05
1894	endoc	0	0	0	2	0-10 jours	45-64	SSD	2021	05
1895	endoc	0	0	0	1	0-10 jours	65 et +	SSD	2021	05
1897	endoc	0	0	0	1	0-10 jours	16-24	SSD	2021	05
1898	endoc	0	0	0	2	11-30 jours	16-24	SSD	2021	05
1899	MIT	0	0	0	1	0-10 jours	25-44	SSD	2021	05
1900	MIT	0	1	0	1	11-30 jours	16-24	Hors SSD	2021	05
1901	endoc	0	0	0	2	0-10 jours	25-44	SSD	2021	05
1902	endoc	0	0	0	2	0-10 jours	25-44	SSD	2021	05
1903	endoc	0	1	0	2	0-10 jours	45-64	SSD	2021	05
1904	endoc	0	0	0	1	0-10 jours	45-64	SSD	2021	05
1905	MIT	0	0	0	1	11-30 jours	25-44	SSD	2021	06
1906	MIT	0	1	0	2	11-30 jours	45-64	SSD	2021	05
1907	MIT	0	0	0	2	0-10 jours	25-44	SSD	2021	05
1908	MIT	0	0	0	1	0-10 jours	65 et +	SSD	2021	05
1909	endoc	0	0	0	2	0-10 jours	45-64	SSD	2021	06
1910	endoc	0	0	0	2	0-10 jours	16-24	SSD	2021	06
1912	endoc	0	0	0	1	0-10 jours	65 et +	SSD	2021	06
1913	endoc	0	0	0	1	0-10 jours	65 et +	SSD	2021	06
1914	endoc	0	0	0	1	0-10 jours	45-64	SSD	2021	06
1915	endoc	0	1	0	2	0-10 jours	45-64	SSD	2021	06
1916	endoc	0	0	0	1	11-30 jours	25-44	SSD	2021	06
1918	endoc	0	0	0	1	0-10 jours	45-64	Hors SSD	2021	06
1919	endoc	0	1	0	1	0-10 jours	45-64	SSD	2021	06
1920	MIT	0	0	0	1	0-10 jours	45-64	SSD	2021	06
1921	MIT	0	1	0	2	0-10 jours	25-44	SSD	2021	06
1922	endoc	0	1	0	1	0-10 jours	45-64	Hors SSD	2021	06
1924	endoc	0	1	0	1	0-10 jours	45-64	SSD	2021	06
1926	endoc	0	0	0	1	0-10 jours	25-44	SSD	2021	06
1927	MIT	0	0	0	1	0-10 jours	25-44	Hors SSD	2021	06
1928	endoc	0	0	0	1	plusde30j	45-64	SSD	2021	06
1930	endoc	0	0	0	2	0-10 jours	25-44	SSD	2021	06
1932	endoc	0	1	0	2	0-10 jours	45-64	SSD	2021	06
1933	MIT	0	1	0	2	11-30 jours	65 et +	SSD	2021	06
1934	endoc	0	0	0	1	0-10 jours	45-64	SSD	2021	06
1935	MIT	0	0	0	1	0-10 jours	45-64	SSD	2021	06
1937	MIT	0	0	0	1	0-10 jours	65 et +	SSD	2021	06
1938	MIT	0	0	0	2	0-10 jours	45-64	SSD	2021	06
1939	endoc	0	1	0	2	0-10 jours	65 et +	SSD	2021	06
1940	endoc	0	1	0	2	0-10 jours	25-44	SSD	2021	06
1941	endoc	0	0	0	1	0-10 jours	45-64	Hors SSD	2021	06
1942	endoc	0	1	0	1	0-10 jours	45-64	SSD	2021	06
1943	endoc	0	0	0	2	0-10 jours	65 et +	SSD	2021	06
1944	endoc	0	0	0	2	0-10 jours	45-64	SSD	2021	06
1945	endoc	0	1	0	2	0-10 jours	45-64	SSD	2021	06
1946	MIT	0	0	0	1	11-30 jours	65 et +	SSD	2021	06
1947	endoc	0	0	0	1	0-10 jours	45-64	SSD	2021	06
1948	endoc	0	1	0	2	0-10 jours	65 et +	SSD	2021	06
1949	MIT	0	0	0	1	11-30 jours	25-44	SSD	2021	06
1950	endoc	0	0	0	1	0-10 jours	65 et +	SSD	2021	06
1951	endoc	0	0	0	2	0-10 jours	45-64	Hors SSD	2021	06
1952	MIT	0	1	0	1	0-10 jours	45-64	SSD	2021	06
1953	MIT	0	0	0	2	0-10 jours	25-44	SSD	2021	06
1954	MIT	0	0	0	1	0-10 jours	45-64	SSD	2021	06
1955	endoc	0	0	0	2	0-10 jours	45-64	Hors SSD	2021	06
1956	endoc	0	0	0	2	0-10 jours	25-44	SSD	2021	06
1957	MIT	0	0	0	2	0-10 jours	25-44	SSD	2021	06
1958	endoc	0	0	0	1	0-10 jours	45-64	SSD	2021	06
1959	MIT	0	1	0	2	0-10 jours	25-44	SSD	2021	06
1960	endoc	0	0	0	2	11-30 jours	45-64	SSD	2021	06
1961	MIT	0	1	1	2	11-30 jours	65 et +	SSD	2021	06
1962	endoc	0	0	0	1	0-10 jours	25-44	SSD	2021	06
1964	endoc	0	1	0	2	0-10 jours	45-64	SSD	2021	07
1965	endoc	0	1	0	2	0-10 jours	25-44	SSD	2021	06
1966	endoc	0	0	0	1	0-10 jours	45-64	SSD	2021	06
1967	endoc	0	0	0	1	0-10 jours	65 et +	SSD	2021	06
1968	endoc	0	1	0	2	0-10 jours	45-64	SSD	2021	06
1969	MIT	0	0	0	2	0-10 jours	45-64	SSD	2021	06
[truncated: 299 more rows]

## Sheet: coding
service	endoc	hospitalised in diabetology department
	Mit	hospitalised in infectious diseases unit
DC	0	not seen by Dco
	1	seen by Dco
social deprivation	0	health insurance
	1	income specifi health insurance
Rehosp_within_30_days	0	no rehospitalisation within 30 days
	1	rehospitalisation witin 30 days
gender	1	man
	2	woman
hospitalisation duration	0-10 jours	0 - 10 days
	11-30 jours	11-30 days
	plusde30j	> 30 days
Mois_Entree	01	january
	02	february
	03	march
	04	april
	05	may
	06	june
	07	july
	08	august
	09	september
	10	october
	11	november
	12	december
resdential area	Hors SSD	residing outside seine seine denis
	SSD	residing in seine saint denis
ClasseAge	16-24	aged 16 - 24 ans at hospitalization
	25-44	age 25 - 44 ans at hospitalization
	45-64	age 45 - 64 ans at hospitalization
	65 et +	aged > 65 at hospitalization

## Sheet: data dictionnary
Id_Patient	anonymous patient idenifier
department	department of hospitalization
DC	DC intervention yes / no
social deprivation	social deprivation depending on the affiliation to a specific health insurance covering individuals below a thresfold of income yes/no
Rehosp_within_30_days	rehospitalization within 30 days yes/no
gender	patient gender
category_Duration_Hopsitalization	discreete category of hospitalization duration
age category	discreete cateogory of age
residential area	categorisation of residential postal code depening on their location in seine saint denis or not
year_Entry	year of hospitalization
Mont_Entry	month of hospitalization
